# Supplementary material for: Transgenic LRRK2R1441G rats–a model for Parkinson disease?
Source: PeerJ. 2015 May 12;3:e945. doi: 10.7717/peerj.945 (PMC4435452; doi:10.7717/peerj.945)
Supplement: Supplemental Information 1 [file peerj-03-945-s001.xlsx]

## Sheet: Sheet1
			3 month				PPI						Open Field													Gait Stride					6 month				PPI						Open Field
							75	75	75	85	85	85	Total Rearing Movements			Maximum Velocity			AVG_Velocity (Across days)	Total Distance			HabitofDistance												75	75	75	85	85	85	Total Rearing Movements			Maximum Velocity			AVG_Velocity(acrossdays)	Total Distance
Rat ID	Genotype		Akinesia1	Akinesia2	Startle Habituation Score	Baseline Startle	PPI 75/10	PPI 75/30	PPI75/100	PPI 85/10	PPI 85/30	PPI 85/100	Locom1	Locom2	Total	1	2	Maxacrossdays		1	2	Total	STH_1	STH_2	LTH	Gait:Left	Right	Feet	Weight	6M	AK1	AK2	Habituation Score	Baseline Startle	10	30	100	10	30	100	1	2	Total	1	2	Maxacrossdays			2
101	1		10.2	0.933333	0.312915	2730	0.0195713	0.594966	0.525602	0.117245	0.0825634	0.296391	61	31	92	89.6742	95.25	95.25	74.6748	1647.19	1435.11	3082.31	0.110222	0.216529	0.65152	15.1667	14.8333	3.16667	495		9	1	0.874962	5118.75	0.0640933	0.217566	0.382908	0.0245123	0.0379812	0.123594	107	38	145	72.3025	66.0573	72.3025	43.209	1360.31	1080.94
102	1		8.6	0.866667	0.185341	583.333	0.242698	0.256253	0.491044	0.189447	0.239793	0.446345	97	35	132	72.4116	55.1718	72.4116	40.2521	2072.68	1443.98	3516.66	0.128118	0.0510991	0.783514	14.3667	15	2.76667	484		10.8	1	0.471058	2254	0.230357	0.173929	1.39286	0.206429	0.284286	0.431786	58	51	109	80.9469	85.9162	85.9162	42.1046	570.065	1035.43
103	1		11.2	0.8	0.71403	1899	0.0348253	0.210503	0.191694	0.0945434	0.109814	0.244522	147	62	209	56.5802	56.318	56.5802	40.1528	3216.4	1775.94	4992.34	None	0	0.634194	16.6	17.65	3.1	508		10.8	0.333333	0.769337	1222.5	0.387966	0.123259	0.229915	0.151509	0.168063	0.0997671	79	92	171	48.8671	57.1073	57.1073	38.4092	1160.99	1441.22
104	1		7.8	0.933333	0.770479	1212	0.4609	0.242897	0.346273	0.220675	0.23488	0.154571	81	61	142	62.4135	47.7324	62.4135	31.7394	1692.57	1783.88	3476.45	0	0	0.833808	15.7	16.1	2.6	491.5		12.2	1	0.609281	5118.75	0.357779	0.347774	0.306838	0.359523	0.160257	0.391739	54	50	104	51.6571	47.417	51.6571	23.2878	790.985	770.99
106	1		11.8	0.866667	0.872934	1365	0.234139	0.195875	0.614861	0.112569	0.146748	0.43028	147	60	207	62.7665	60.2037	62.7665	38.9585	2538.31	1234.63	3772.94	0.0185551	0	0.776512	12.7667	13.2667	3.8	474		12.6	1	1.76348	1956	0.140095	0.0942797	0.328655	0.136917	0.17598	0.233051	90	70	160	94.4846	62.0228	94.4846	63.3789	1991.58	1443.6
201	1		11	0.933333	1.31551	4095	0.233959	0.182716	0.513516	0.371078	0.627185	0.158615	103	69	172	59.3867	63.0157	63.0157	32.6791	1701.72	1676.29	3378.01	0.00478391	0	1.10013	15.8	15.8	3.23333	476		10.8	0.933333	0.38898	2047.5	0.210508	0.104592	0.208168	0.285342	0.216424	0.116247	37	82	119	39.9666	92.5664	92.5664	25.0416	768.157	804.485
202	1		6.2	0.866667	0.259595	1700	0.295203	0.304021	0.456854	0.521514	0.433224	0.31707	137	55	192	66.7978	43.8915	66.7978	32.7389	432.186	682.002	1114.19	None	None	None	13.6	13.4667	3.8	489.5		8.6	0.666667	0.459816	2436.67	0.449288	0.616202	0.252238	0.120098	0.178505	0.141928	66	63	129	53.6592	66.0982	66.0982	41.4461	1641.94	1960.65
204	1		15.4	1	1.50398	753.2	0.142523	0.180678	0.156837	0.0882307	0.133621	0.138723	100	45	145	93.5976	89.9583	93.5976	58.6684	2256.37	1317.34	3573.71	0.449344	0.0370773	0.960906	11.75	11.55	4.33333	474		14.8	1	0.786732	1638	0.351506	0.160229	0.240343	0.134034	0.0981983	0.11954	74	49	123	91.7901	77.2249	91.7901	73.364	1422.22	4372.14
301	1		10	1	0.3035	954.667	0.275962	0.468996	0.473633	0.249326	0.275423	0.389626	76	74	150	57.4635	67.1121	67.1121	36.2014	2626.74	1893.12	4519.85	0	0	0.596047	14.2	14.3333	3.26667	415		15.2	1	2.252	1151	0.492197	0.579032	0.297852	0.237962	0.211018	0.339469	94	65	159	71.3752	82.015	82.015	46.0869	2027.39	1575
303	1		10.8	0.866667	0.805372	2047.5	0.189828	0.517616	0.180344	0.229934	0.189775	0.157457	93	60	153	46.7671	57.2708	57.2708	36.0941	2554.96	1893.32	4448.29	0.00887235	0	0.906406	14.0667	14.4	3.7	420		11.6	1	0.744164	1602.8	0.699465	0.399412	0.254545	0.167059	0.0802139	0.163636	62	41	103	56.1703	55.2125	56.1703	25.8218	1555.66	845.899
305	1		9.8	1	0.302294	1365	0.374764	0.457511	0.265751	0.198226	0.187239	0.141745	94	47	141	58.8136	51.0001	58.8136	27.2396	2362.66	1896.32	4258.98	0	0	0.915871	14.6	14.5	3.93333	432		13	0.933333	1.51197	1220.67	0.214083	0.161302	0.147751	0.105562	0.0646154	0.106154	111	42	153	68.6163	55.0138	68.6163	41.1199	2534.78	2336.62
404	1		13.4	0.533333	1.40409	620	0.0924811	0.264105	0.463409	0.29869	0.121577	0.242092	73	38	111	43.7473	52.6957	52.6957	27.7396	1806.38	623.734	2430.12	0.0144172	0	0.484092	12.8667	13.0667	3.76667	393		11	1	0.728826	2985	0.412153	0.392879	0.673151	0.140894	0.222004	0.252342	46	43	89	85.9707	56.5099	85.9707	27.7312	969.93	959.242
405	1		11.4	0.933333	0.144797	1947.5	0.489874	0.299581	0.200535	0.137803	0.187034	0.382682	145	69	214	75.75	59.8256	75.75	47.4836	2349.24	1933.09	4282.32	None	0.241547	0.803901	14.9	14.6	4.5	420		10.5	1	0.260724	2047.5	0.310849	0.134238	0.2702	0.120781	0.147083	0.158817	80	81	161	67.2264	57.7346	67.2264	39.2974	1751.87	1080.93
406	1		11.4	1	0.568778	1056.67	0.117034	0.151259	0.217742	0.151062	0.347463	0.144965	110	33	143	53.9958	98.2403	98.2403	59.7925	2723.43	1369.28	4092.71	0.240336	0.0797694	0.627912	16.3	16.85	3.26667	442		11.4	1	0.769337	256.333	0.329048	0.274844	0.226546	0.279013	0.195622	0.265288	108	69	177	92.5664	89.8887	92.5664	31.7372	423.25	363.328
502	1		10.4	0.933333	0.235026	1626.5	0.338916	0.24573	0.574366	0.114906	0.164318	0.290002	143	28	171	87.3125	111.806	111.806	66.7763	1433.92	1758.51	3192.44	0	None	0.978179	11.4	12.1	3	508		12.4	0.9375	0.795279	1365	0.695912	0.218417	0.30565	0.342518	0.147192	0.304702	41	25	66	44.4862	42.4642	44.4862	21.3683	899.635	944.833
503	1		10.4	1	0.674747	2288	0.0836424	0.0779769	0.381438	0.120828	0.213329	0.218274	118	45	163	59.2357	53.2263	59.2357	26.4894	2449.75	1166.47	3616.22	0	0	0.680384	14.7	13.9333	2.96667	467		10.6	0.0588235	0.841758	2047.5	0.387642	0.313724	0.303713	0.130726	0.191282	0.390453	87	55	142	49.4882	55.0796	55.0796	26.4529	957.461	820.435
506	1		11	0.666667	1.49029	574.667	0.417852	0.360378	0.712152	0.220456	0.216274	0.218425	105	55	160	80.8676	104.787	104.787	61.9312	1924.82	1823.73	3748.55	0.0386029	0.045882	0.694197	12.1	12.2	3.06667	458		7.2	0.555556	0.254545	4095	0.415057	0.285557	0.256702	0.220358	0.160701	0.351455	71	71	142	78.8765	53.9516	78.8765	35.9064	1565.49	246.93
602	1		8.2	0.733333	0.165318	1386.5	0.357692	0.565116	0.36421	0.108275	0.38452	0.117675	91	52	143	55.4493	50.1459	55.4493	27.386	1387.96	863.422	2251.38	0	0.43361	0.380155	14.5667	14.7	3.26667	504		7.4	0.473684	0.174497	284	0.467795	0.512929	0.155148	0.181006	0.227551	0.32346	62	42	104	63.3543	28.8826	63.3543	18.118	704.272	456.534
603	1		13.5	0.933333	0.598699	3356	0.115064	0.132416	0.422224	0.112961	0.162562	0.121199	59	62	121	60.6427	54.9954	60.6427	28.1406	861.151	1079.12	1940.27	0	0	0.953605	13.7	14.2667	3.5	469		15.5	0.05	0.690965	2325	0.720776	0.412575	0.404257	0.0281728	0.0632323	0.0883642	78	55	133	54.2152	64.0716	64.0716	33.1551	1379.75	1174.23
604	1		12.4	1	0.752535	1096	0.139158	0.151655	0.3664	0.385447	0.409962	0.111999	70	49	119	81.1259	96.7424	96.7424	54.8209	1687.98	2665.08	4353.06	0	0.146178	0.796558	13.3667	13.8667	3.26667	497		9.2	0.619048	0.115471	1418	0.380706	0.219064	0.333046	0.21447	0.152168	0.172265	63	52	115	58.6835	62.4166	62.4166	30.1437	926.334	1158.53
605	1		15	0.8	0.951163	2733	0.190437	0.113367	0.510703	0.33376	0.246394	0.215507	108	142	250	63.8314	53.8838	63.8314	36.7465	2732.62	1640.81	4373.43	0	0	0.744651	16.2667	16.7	2.56667	530		11.6	0.681818	2.44867	5446	0.18357	0.234869	0.400354	0.121863	0.164083	0.127399	154	81	235	57.9961	52.0736	57.9961	31.1419	604.539	1393.37
606	1		9.8	0.866667	0.615343	3975	0.191046	0.337743	0.514448	0.298052	0.29964	0.12373	235	75	310	57.6016	63.6111	63.6111	40.4752	2300.6	1697.88	3998.48	0.258371	0	1.23997	14.1667	14.7333	3.5	523		4.6	0.652174	5.4509	416.8	0.148667	0.216611	0.191363	0.15739	0.226133	0.123787	55	31	86	70.8619	44.3348	70.8619	23.0888	945.676	506.961
704	1		12.8	0.733333	0.202783	1442	0.543092	1.21849	0.57081	0.393677	0.366176	0.473582	76	67	143	84.9755	43.457	84.9755	27.7313	2683.76	1340.98	4024.74	0.231165	0	0.833326	15.0333	14.9	2.7	421		10.6	0	2.97745	148.333	0.505866	0.388268	0.486592	0.42095	0.223743	0.342458	64	65	129	56.4626	79.375	79.375	46.3406	1160.27	2195.99
705	1		7.2	0.666667	1.01632	626.667	0.0834909	0.305053	0.527875	0.0826804	0.0941637	0.298388	52	43	95	52.2683	35.8168	52.2683	15.95	988.492	628.25	1616.74	0	0	0.629699	15.1	14.4667	4.16667	476		10	0.24	1.08812	1649.5	0.374244	0.256367	0.181245	0.277489	0.236607	0.254791	28	45	73	53.9548	43.9063	53.9548	18.2708	1659.06	583.836
105	0		9.4	0.866667	0.763448	2730	1.06309	0.365459	0.87137	0.135184	0.278078	0.72552	73	23	96	103.244	111.125	111.125	77.2175	2221.5	863.058	3084.56	0.105453	0.15035	0.581155	14.1333	12.55	3.86667	521		10.8	0.8	1.01592	1633	0.252347	0.317687	0.521592	0.126674	0.251846	0.33421	61	52	113	66.3426	63.2614	66.3426	31.5403	956.047	794.524
203	0		10	0.733333	0.604736	3941	0.505851	0.256207	0.230462	0.169841	0.219494	0.113441	132	47	179	80.2927	44.441	80.2927	31.5857	2693.05	1732.78	4425.83	0.00343207	0	0.996807	12.6	13.4667	3.13333	530		11.4	0.866667	1.47921	5784	0.225177	0.427986	0.28799	0.16386	0.170622	0.131153	77	62	139	43.2685	36.7882	43.2685	17.8472	1081.57	1251.81
205	0		13.4	0.933333	0.26036	4060	0.156477	0.156284	0.27733	0.0985634	0.0982413	0.0907685	110	45	155	49.0182	37.4088	49.0182	29.6348	2058.45	804.813	2863.27	None	None	None	12.5333	12.6333	3.46667	479		13.8	1	0.481752	2962	0.708022	0.259945	0.192573	0.114429	0.143343	0.111216	55	34	89	79.375	60.7261	79.375	37.5201	1466	1537.43
206	0		11.5	0.8	0.42527	4095	0.683832	0.436338	0.447913	0.52233	0.386803	0.451194	100	64	164	58.4421	78.8811	78.8811	46.9435	2475.12	1971.83	4446.95	0.256141	0.134681	0.975046	14	14.0333	3.1	477		14.2	0.733333	1.1507	5118.75	0.607747	0.589822	0.754061	0.256562	0.108677	0.301792	95	57	152	49.6283	45.3906	49.6283	28.5849	2179.35	1868.93
302	0		13	0.933333	0.472195	1365	0.283347	0.436639	0.632619	0.100851	0.212001	0.196925	40	49	89	107.425	108.567	108.567	77.9554	1963.27	1845.99	3809.27	0.0979231	0.101505	1.13638	14.7	15.1667	3.3	418		14	1	0.327754	1365	0.0468207	0.157725	0.31191	0.0218579	0.0543964	0.0846374	47	26	73	80.5773	81.6429	81.6429	44.2854	2034.16	1178.76
304	0		9.2	0.933333	0.232216	3746	0.250933	0.447018	0.641198	0.115868	0.149311	0.327493	95	57	152	57.8995	54.5006	57.8995	30.7693	1853.82	2152.02	4005.84	0	0.284011	1.08069	13.5667	13.9333	3.83333	453		9.2	1	0.113113	2047.5	0.833857	0.699136	0.414768	0.337785	0.199136	0.454831	92	55	147	60.2914	69.9555	69.9555	45.1784	2217.91	1283.63
306	0		11.4	0.866667	0.175522	1096.86	0.178421	0.192308	0.559923	0.126915	0.188941	0.278573	52	61	113	106.851	86.3348	106.851	72.3568	1564.76	1589.72	3154.48	0.238579	0.123048	1.17146	13.5333	13.8	2.96667	450		13.4	1	0.0468201	912	0.219801	0.0795831	0.289199	0.0834912	0.119612	0.117954	83	95	178	88.6194	56.7331	88.6194	56.3887	2086.56	1410.85
401	0		12.4	1	0.253066	2479.33	0.214937	0.351876	0.3	0.475202	0.260191	0.282708	90	62	152	61.5563	63.553	63.553	41.9392	2543.11	1557.79	4100.9	0.297018	0.00541089	0.969187	14.1667	16.4	4.16667	384		11.6	1	0.535005	2047.5	0.111639	0.157274	0.139651	0.105628	0.117501	0.124476	87	62	149	63.7169	53.4406	63.7169	47.4507	2321.4	1878.41
402	0		12.6	1	1.49104	1235.5	0.117321	0.0658903	0.372284	0.145146	0.123964	0.247694	88	56	144	87.0369	107.47	107.47	66.8103	2895.31	2660.14	5555.45	0.240091	0.0592019	0.680185	13.5	13.7333	3.73333	430		12.2	0.866667	0.0517705	4095	0.278532	0.305218	0.537289	0.176793	0.227782	0.23898	115	62	177	43.2357	85.9707	85.9707	41.2524	1878.41	1380.03
403	0		15.25	1	0.942529	1455.33	0.0747443	0.0581235	0.143981	0.128147	0.257868	0.181501	78	63	141	66.2349	45.3765	66.2349	26.7188	2295.54	1135.43	3430.97	0.00700564	0	0.726365	15.3	14.6667	4.2	414		12.75	1	0.457771	2047.5	0.161938	0.275675	0.236999	0.109076	0.214309	0.084628	71	58	129	47.312	59.4864	59.4864	36.016	2163.11	1051.87
501	0		11.2	0.866667	0.320694	1831.5	0.278233	1.0235	0.760581	0.132924	0.198654	0.191535	122	29	151	57.2711	47.3721	57.2711	21.7374	1881.14	657.228	2538.37	0.00346632	0	0.430966	13.5333	13.0333	2.73333	427		8	0.933333	0.307056	2540	0.394049	0.184272	0.253348	0.146227	0.151753	0.129649	64	44	108	63.0201	43.3416	63.0201	33.3478	1727.3	1026.68
504	0		11.6	0.933333	0.905532	3293	0.444386	0.513446	0.149629	0.120906	0.175369	0.14717	109	38	147	68.6083	56.012	68.6083	26.6121	1847.76	818.962	2666.73	0.372366	0	0.687147	14.0667	13.9667	3.63333	469		8.2	0.933333	1.65536	1706	0.171513	0.315134	0.116914	0.0913947	0.0551929	0.102077	75	73	148	60.2863	61.2399	61.2399	31.1353	1412.97	1006.85
505	0		12.4	0.933333	1.11244	2047.5	0.740913	0.707304	0.700048	0.231159	0.225477	0.182661	67	26	93	45.9337	48.2646	48.2646	13.9082	1481.83	702.549	2184.37	0.00363023	0	0.419031	15.9333	16.4333	4.13333	487		6.4	0.533333	1.8298	4002	0.595166	0.283638	0.195402	0.409567	0.293103	0.443205	85	28	113	72.9491	54.5775	72.9491	34.8008	2262.69	953.786
601	0		9.6	0.8	0.79261	2112	0.34694	0.15402	0.411637	0.347775	0.574005	0.290008	39	28	67	71.17	40.5239	71.17	16.1146	735.382	570.368	1305.75	0	0	0.737889	12.7667	12.9	3.93333	497		11	1	0.508988	2730	0.154762	0.309395	0.205094	0.0557023	0.0929961	0.101356	43	29	72	41.8546	37.178	41.8546	11.7909	1232.18	672.206
701	0		14.6	0.666667	3.74502	265	0.301061	0.388891	0.530433	0.145569	0.178645	0.238181	74	41	115	48.8331	106.493	106.493	38.6489	2739.92	1311.53	4051.45	0.0708729	0.012927	0.721396	14.7333	14.9	3.76667	513		13	0.333333	0.736159	1209	0.189542	0.103318	0.20848	0.165158	0.152924	0.226998	40	59	99	38.8852	54.0898	54.0898	16.9258	696.803	591.794
702	0		13.2	0.866667	0.804998	736.5	0.224275	0.256011	0.506542	0.166107	0.0920262	0.340965	73	68	141	80.3893	105.905	105.905	81.5294	3635.22	1025.8	4661.02	0.184657	None	0.795467	15.9333	16.2333	3.13333	485		11.8	0.6	0.822533	3337	0.288762	0.341015	0.922533	0.205248	0.126982	0.416429	86	25	111	74.1867	49.6168	74.1867	36.5655	1445.73	803.717
703	0		15.8	0.733333	0.706595	1319	0.114442	0.375125	0.670899	0.130371	0.216775	0.182566	76	49	125	49.3165	44.0712	49.3165	33.7593	3123.74	1473.82	4597.55	0	0.00465152	0.806845	15.9667	15.4333	3.5	460		14.8	0.0666667	0.774103	1365	0.322854	0.512669	0.301058	0.153948	0.24802	0.161624	52	36	88	53.3295	39.7887	53.3295	22.0483	848.524	704.494
[truncated: 62 more columns]

## Sheet: Motor
Rat ID	Genotype	3M	AK1	AK2	SL_Left	SL_Right	Foot	distance_1	distance_2	totaldistance	Maxvel_1	Maxvel_2	maxacross	Rearing_1	Rearing_2	Totalrearing		6M	AK1	AK2	SL_Left	SL_Right	Foot	distance_1	distance_2	totaldistance	Maxvel_1	Maxvel_2	maxacross	Rearing_1	Rearing_2	Totalrearing		9M	AK1	AK2	SL_Left	SL_Right	Foot	distance_1	distance_2	totaldistance	Maxvel_1	Maxvel_2	Maxoverall	Rearing_1	Rearing_2	TotalRearing
101	1		10.2	0.933333	15.1667	14.8333	3.16667	1647.19	1435.11	3082.31	98.7244	95.25	98.7244	61	31	92			9	1	15.3333	15.6667	3.36667	1360.31	1080.94	2441.25	72.3025	66.0573	72.3025	107	47	154			7	1	16.1	16.5333	4.4	1381.98	1127.01	2508.99	66.0607	73.8233	73.8233	145	125	270
102	1		8.6	0.866667	14.3667	15	2.76667	2490.75	1443.98	3934.74	72.4116	55.1718	72.4116	97	35	132			10.8	1	15.8	15.5333	3.23333	570.065	1035.43	1605.5	100.402	85.9162	100.402	58	51	109			9.6	0.6	13.8667	14.2	4.2	1551.83	1683.81	3235.64	47.3002	68.6005	68.6005	97	161	258
103	1		11.2	0.8	16.6	17.65	3.1	3727.78	1775.94	5503.72	56.5802	56.318	56.5802	116	62	178			10.8	0.333333	17.8	17.2667	2.43333	1481.75	1797.66	3279.42	48.8671	57.1073	57.1073	111	92	203			14	0.133333	16.3333	16.8333	4.16667	2046.38	1677.93	3724.31	51.7496	58.6144	58.6144	147	165	312
104	1		7.8	0.933333	15.7	16.1	2.6	1692.57	1783.88	3476.45	62.4135	47.7324	62.4135	81	61	142			12.2	1	16.8	16.8667	2.8	790.985	770.99	1561.98	51.6571	47.417	51.6571	83	50	133			10.2	1	14.8667	15.7667	3.96667	632.551	685.159	1317.71	62.3665	54.961	62.3665	67	48	115
106	1		11.8	0.866667	12.7667	13.2667	3.8	2538.31	1234.63	3772.94	62.7665	60.2037	62.7665	147	60	207			12.6	1	15.4333	14.6667	3.85	1991.58	1443.6	3435.18	94.4846	94.0282	94.4846	90	89	179			16.2	0.933333	16.2667	15.6667	3.66667	659.662	1220.17	1879.83	49.7867	112.12	112.12	37	88	125
201	1		11	0.933333	15.8	15.8	3.23333	1701.72	1676.29	3378.01	59.3867	63.0157	63.0157	103	69	172			10.8	0.933333	18.4	18.3	2.36667	768.157	804.485	1572.64	39.9666	92.5664	92.5664	37	82	119			4.6	1	19.6333	18.4667	4.33333	738.295	665.864	1404.16	80.9469	35.0599	80.9469	38	27	65
202	1		6.2	0.866667	13.6	13.4667	3.8	3549.4	2256.74	5806.14	66.7978	43.8915	66.7978	137	55	192			8.6	0.666667	16.9333	16.7	2.56667	2237.56	1960.65	4198.21	53.6592	66.0982	66.0982	124	104	228			9.4	1	16.2	15.7667	4	1509.25	1432.77	2942.02	95.9069	48.7953	95.9069	58	84	142
204	1		15.4	1	11.75	11.55	4.33333	2256.37	1317.34	3573.71	93.5976	89.9583	93.5976	100	45	145			14.8	1	15.4667	15.0667	3.4	1422.22	4372.14	5794.36	94.0931	105.833	105.833	74	88	162			7.4	0.933333	16.8	16.3333	4.7	1835.21	1178.44	3013.65	47.8639	55.4765	55.4765	116	114	230
301	1		10	1	14.2	14.3333	3.26667	2626.74	1893.12	4519.85	57.4635	67.1121	67.1121	76	74	150			15.2	1	13.55	13.0333	2.6	2392.87	1575	3967.87	71.3752	82.015	82.015	131	109	240			13.2	1	15.9667	16	4.43333	907.995	1388.49	2296.48	90.3697	60.0147	90.3697	75	174	249
303	1		10.8	0.866667	14.0667	14.4	3.7	2554.96	1893.32	4448.29	46.7671	57.2708	57.2708	93	60	153			11.6	1	16.25	14.9667	3.8	2415.93	845.899	3261.83	56.1703	55.2125	56.1703	97	41	138			13.4	1	14.6667	14.8	4.56667	1210.16	1394.55	2604.7	56.9551	80.9469	80.9469	56	75	131
305	1		9.8	1	14.6	14.5	3.93333	2362.66	1896.32	4258.98	58.8136	51.0001	58.8136	94	47	141			13	0.933333	16.6667	15.6333	3.5	2968.86	2336.62	5305.48	68.6163	55.0138	68.6163	111	110	221			13.2	1	17.4667	17.5	4.26667	2291.6	1303.63	3595.23	53.2484	54.0712	54.0712	76	67	143
404	1		13.4	0.533333	12.8667	13.0667	3.76667	1806.38	623.734	2430.12	43.7473	52.6957	52.6957	73	38	111			11	1	14	13.2	3.53333	969.93	959.242	1929.17	85.9707	56.5099	85.9707	46	43	89			14.2	1	16	15.9667	4.1	1555.86	603.667	2159.53	53.4406	57.2134	57.2134	80	34	114
405	1		11.4	0.933333	14.9	14.6	4.5	2860.39	1933.09	4793.48	75.75	59.8256	75.75	145	59	204			10.5	1	15.3667	15.3	3.7	1751.87	1080.93	2832.8	67.2264	57.7346	67.2264	80	81	161			9.8	1	15.8333	16.3	2.9	1376.42	1242.89	2619.31	58.0779	75.1276	75.1276	106	102	208
406	1		11.4	1	16.3	16.85	3.26667	2723.43	1369.28	4092.71	53.9958	98.2403	98.2403	110	33	143			11.4	1	17.4667	17.1	3.3	423.25	363.328	786.578	92.5664	89.8887	92.5664	108	84	192			7.6	1	16.5667	16.9667	2.76667	730.082	878.175	1608.26	104.409	88.807	104.409	79	119	198
502	1		10.4	0.933333	11.4	12.1	3	1433.92	2114.28	3548.21	87.3125	111.806	111.806	143	28	171			12.4	1	16.3333	16.0333	2.93333	899.635	944.833	1844.47	44.4862	42.4642	44.4862	41	25	66			8.8	1	15.4	15.5	2.86667	936.558	733.336	1669.89	29.0081	80.2238	80.2238	52	35	87
503	1		10.4	1	14.7	13.9333	2.96667	2449.75	1166.47	3616.22	59.2357	53.2263	59.2357	118	45	163			10.6	0.0666667	16.9333	16.7667	2.66667	957.461	820.435	1777.9	62.1202	55.0796	62.1202	87	55	142			11.6	0.6	15.7333	16.1333	2.83333	897.3	892.932	1790.23	60.1918	46.8784	60.1918	102	86	188
506	1		11	0.666667	12.1	12.2	3.06667	1924.82	1823.73	3748.55	95.25	117.059	117.059	105	55	160			7.2	0.666667	16	16.2	2.83333	1565.49	246.93	1812.42	78.8765	53.9516	78.8765	71	71	142			20.8	1	17.2667	16.8667	2.76667	1950.3	2180.47	4130.77	57.1454	47.7902	57.1454	70	105	175
602	1		8.2	0.733333	14.5667	14.7	3.26667	1387.96	863.422	2251.38	55.4493	50.1459	55.4493	91	52	143			7.4	0.6	15.0667	15.1333	3.33333	704.272	456.534	1160.81	100.531	28.8826	100.531	62	42	104			16	1	14.2667	14.7	3.76667	1048.79	665.288	1714.07	36.5461	85.4895	85.4895	59	50	109
603	1		13.5	0.933333	13.7	14.2667	3.5	861.151	1079.12	1940.27	60.6427	54.9954	60.6427	59	62	121			15.5	0.0666667	16.6	15.5333	2.46667	1379.75	1174.23	2553.98	54.2152	64.0716	64.0716	78	55	133			10.6	0.4	14.2667	14.7	3.93333	2000.71	1380.31	3381.02	55.2931	63.1758	63.1758	84	92	176
604	1		12.4	1	13.3667	13.8667	3.26667	1687.98	2665.08	4353.06	81.1259	96.7424	96.7424	70	49	119			9.2	0.866667	14.5333	14.4667	2.63333	2277.6	1158.53	3436.13	58.6835	62.4166	62.4166	63	52	115			10.8	1	16.6333	15.9	3.2	2021.5	715.671	2737.17	44.9752	42.2338	44.9752	95	70	165
605	1		15	0.8	16.2667	16.7	2.56667	2732.62	2183.94	4916.56	63.8314	53.8838	63.8314	108	100	208			11.6	1	17.9	17.7	2.76667	2746.32	1393.37	4139.68	57.9961	52.0736	57.9961	154	102	256			13.2	1	16.1667	15.8	4.03333	2015.31	1378.71	3394.02	70.4113	58.5459	70.4113	1	1	2
606	1		9.8	0.866667	14.1667	14.7333	3.5	2300.6	1697.88	3998.48	57.6016	63.6111	63.6111	193	75	268			4.6	1	15.2333	15.6	2.46667	945.676	506.961	1452.64	70.8619	44.3348	70.8619	55	31	86			6.6	1	15.5333	15.8333	3.16667	954.891	695.882	1650.77	92.5664	44.4822	92.5664	81	67	148
704	1		12.8	0.733333	15.0333	14.9	2.7	3441.3	1340.98	4782.28	84.9755	43.457	84.9755	76	67	143			10.6	0	17.6333	16.9333	3.53333	1160.27	2195.99	3356.26	56.4626	79.375	79.375	64	65	129			12.2	1	18.0667	17.8667	2.36667	1739.32	2083.08	3822.41	46.8546	50.7244	50.7244	118	139	257
705	1		7.2	0.666667	15.1	14.4667	4.16667	988.492	628.25	1616.74	52.2683	35.8168	52.2683	52	43	95			10	0.4	15.7	15.6667	4.3	1659.06	583.836	2242.89	53.9548	43.9063	53.9548	87	45	132			10.4	1	17.3333	17.8	3.53333	1191.08	1078.7	2269.78	60.2407	81.1044	81.1044	75	78	153
105	0		9.4	0.866667	14.1333	12.55	3.86667	2221.5	863.058	3084.56	103.244	111.125	111.125	73	23	96			10.8	0.8	16.0333	16.3	2.8	956.047	794.524	1750.57	111.275	63.2614	111.275	61	52	113			12.2	1	17.7	17.7333	3.76667	1272.55	1140.83	2413.38	52.499	80.3277	80.3277	60	40	100
203	0		10	0.733333	12.6	13.4667	3.13333	2693.05	1732.78	4425.83	80.2927	44.441	80.2927	112	47	159			11.4	0.866667	14.6	14.5667	3.46667	1081.57	1251.81	2333.38	74.4084	36.7882	74.4084	77	90	167			5	0.8	15.6	14.4333	4.26667	1054.84	844.488	1899.33	65.4814	38.5532	65.4814	130	78	208
205	0		13.4	0.933333	12.5333	12.6333	3.46667	3871.5	2382.84	6254.34	49.0182	37.4088	49.0182	109	45	154			13.8	1	16.0667	14.9333	3.43333	2695.16	1937.74	4632.9	79.375	60.7261	79.375	55	34	89			10.8	1	16.2667	16.5	4.3	1505.52	774.163	2279.69	57.6567	39.2331	57.6567	43	21	64
206	0		11.5	0.8	14	14.0333	3.1	2475.12	1971.83	4446.95	58.4421	78.8811	78.8811	86	64	150			14.2	0.733333	15.7	15.9333	2.76667	2179.35	1868.93	4048.28	49.6283	45.3906	49.6283	95	57	152			13.4	1	17.7167	16.3333	3.06667	2718.41	1433.42	4151.84	53.3245	108.809	108.809	99	108	207
302	0		13	0.933333	14.7	15.1667	3.3	1963.27	1845.99	3809.27	107.425	108.567	108.567	40	49	89			14	1	14.8	14.95	2.9	2034.16	1178.76	3212.92	80.5773	81.6429	81.6429	77	26	103			9.2	1	14.8667	15.2333	3.86667	1072.48	1063.27	2135.75	74.9214	41.3482	74.9214	95	93	188
304	0		9.2	0.933333	13.5667	13.9333	3.83333	1853.82	2152.02	4005.84	57.8995	54.5006	57.8995	95	40	135			9.2	1	15.7667	15.4667	3.46667	2217.91	2208.33	4426.23	60.2914	69.9555	69.9555	92	55	147			11.2	1	16.5667	16.4333	3.73333	1095.27	1844.02	2939.29	69.4734	58.6074	69.4734	49	89	138
306	0		11.4	0.866667	13.5333	13.8	2.96667	1564.76	1589.72	3154.48	116.711	86.3348	116.711	52	61	113			13.4	1	15.9333	16.2	3.16667	2086.56	1410.85	3497.41	88.6194	104.714	104.714	131	95	226			10.6	1	15.4	14.8667	3.96667	1078.61	1202.41	2281.02	67.1935	44.4659	67.1935	67	122	189
401	0		12.4	1	14.1667	16.4	4.16667	2543.11	1557.79	4100.9	61.5563	63.553	63.553	81	62	143			11.6	1	17.9	17.8333	3.73333	3214.37	1878.41	5092.78	63.7169	53.4406	63.7169	109	62	171			9.6	1	19.3333	18.0333	2.26667	1480.68	986.06	2466.74	74.1964	46.988	74.1964	64	52	116
402	0		12.6	1	13.5	13.7333	3.73333	4055.38	2660.14	6715.52	87.0369	107.47	107.47	83	56	139			12.2	0.866667	15.1333	14.6	3.33333	1878.41	1380.03	3258.44	43.2357	85.9707	85.9707	115	92	207			12	1	17.5667	17.2667	2.83333	1369.27	927.159	2296.42	46.7143	94.2504	94.2504	77	60	137
403	0		15.25	1	15.3	14.6667	4.2	2295.54	1135.43	3430.97	66.2349	45.3765	66.2349	76	63	139			12.75	1	16.6667	17.1667	3.46667	2163.11	1306.85	3469.96	47.312	59.4864	59.4864	71	58	129			18	1	15.4667	14.9333	2.66667	1996.56	1928.61	3925.17	67.5979	62.4008	67.5979	101	149	250
501	0		11.2	0.866667	13.5333	13.0333	2.73333	1881.14	657.228	2538.37	57.2711	47.3721	57.2711	122	29	151			8	0.933333	15.8	16.05	2.8	1727.3	1026.68	2753.98	63.0201	43.3416	63.0201	64	44	108			14.4	1	15.3333	15.6667	3.73333	1334.28	1141.79	2476.07	59.6517	50.1521	59.6517	59	44	103
504	0		11.6	0.933333	14.0667	13.9667	3.63333	1847.76	818.962	2666.73	68.6083	56.012	68.6083	96	38	134			8.2	0.933333	15.3667	14.4	2.26667	1412.97	1006.85	2419.82	60.2863	61.2399	61.2399	75	73	148			8	0.933333	16.9333	16.7	1.76667	1049.69	1306.1	2355.79	50.6095	57.3142	57.3142	92	99	191
505	0		12.4	0.933333	15.9333	16.4333	4.13333	1481.83	702.549	2184.37	45.9337	48.2646	48.2646	67	26	93			6.4	0.533333	17.0333	16.9	4.3	2262.69	953.786	3216.47	72.9491	54.5775	72.9491	85	28	113			5.4	0.933333	17.0667	17	4.03333	837.262	1026.73	1864	61.0867	61.5662	61.5662	36	35	71
601	0		9.6	0.8	12.7667	12.9	3.93333	735.382	570.368	1305.75	71.17	40.5239	71.17	39	28	67			11	1	16.4	15.7333	3.46667	1232.18	672.206	1904.39	92.5664	37.178	92.5664	43	29	72			12	1	16.8667	16.7667	3.26667	1273.52	1042.88	2316.41	41.1727	47.0288	47.0288	1	1	2
701	0		14.6	0.666667	14.7333	14.9	3.76667	2739.92	1311.53	4051.45	48.8331	106.493	106.493	74	41	115			13	0.333333	14.6333	14.3667	4.63333	696.803	591.794	1288.6	38.8852	54.0898	54.0898	40	59	99			17	1	15.9333	16.2	3.23333	647.575	704.648	1352.22	73.1849	45.6203	73.1849	43	48	91
702	0		13.2	0.866667	15.9333	16.2333	3.13333	3635.22	1025.8	4661.02	80.3893	105.905	105.905	73	68	141			11.8	0.6	17.6667	17.0667	3.36667	1445.73	1309.97	2755.7	74.1867	49.6168	74.1867	86	39	125			15.2	1	14.8	16.2	3.2	2307.27	1364.38	3671.65	52.4437	54.2954	54.2954	126	98	224
703	0		15.8	0.733333	15.9667	15.4333	3.5	3123.74	1473.82	4597.55	49.3165	44.0712	49.3165	73	44	117			14.8	0.0666667	16.2667	16.4333	4.33333	848.524	704.494	1553.02	53.3295	39.7887	53.3295	52	36	88			15	1	15.4	15.9667	2.36667	1454.65	510.117	1964.77	58.0643	52.0988	58.0643	1	1	2
[truncated: 15 more columns]

## Sheet: Habituation
Rat ID	Genotype	Habituation Score	3	6	9	12		Curves
101	1		0.326532	0.515201	0.523314	0.39547		Genotype	Rat ID
102	1		0.1416	0.366016	0.0831715	0.237145		0	105	587.333	2457.33	2730	852.667	2192	1380.67	738	690.667	941.333	269.333	158	750.667	327.333	816.667	750.667	1840.67	2621.33	2730	2006.67	726	1256	1539.33	2076.67	1770.67	1096	2521.33	2212.67	1603.33	1376	507.333
103	1		0.437651	0.495706	0.435507	0.63642		0	203	3941	1183	2522	2245	1696	2772	2126	2228	3043	800	2274	867	2121	1901	1949	3367	3912	701	2648	1628	2214	1670	2138	682	1884	2357	1510	325	2510	1813
104	1		0.573432	0.305885	0.424113	0.623169		0	205	4060	2029	1113	1117	1128	471	647	1139	1261	238	667	837	347	682	966	534	378	249	684	1447	709	308	369	613	543	226	601	195	1111	1072
106	1		0.674188	0.534765	0.698304	0.61446		0	206	4039	4095	3935	3749	1987	1888	3053	2855	3430	2515	2588	2812	2629	2333	2624	1022	1833	2885	3325	2405	2922	1095	2053	1457	1909	1102	3360	1634	1492	2027
201	1		1.09227	0.354579	0.280588	0.878142		0	302	1365	1336.33	1365	1315.33	1295.67	1280	504.667	1365	1246.33	1100.33	835.667	877	817.667	1188.33	1064.67	942.333	1187.33	713.667	345.333	964	836.333	282.667	601.667	954	784	1189	1178	342.667	775.333	795.333
202	1		0.438588	0.255267	0.3	0.204537		0	304	3746	1835	1650	1058	1424	303	495	866	1026	681	1060	2209	590	1756	1135	1431	482	1061	986	3253	1807	1045	1974	1541	1697	1009	832	744	409	791
204	1		1.04886	0.61265	0.556844	0.623625		0	306	1078	970.857	1096.86	1036.86	1126.57	1092.86	1079.43	994.857	882.857	1082.86	1094.86	1060.57	1016.57	847.714	803.714	1096.29	1067.14	892.571	958	412.857	229.429	438	161.429	34.5714	76.2857	283.429	268.571	212	189.714	137.714
301	1		0.255517	0.53982	0.366978	0.412174		0	401	2479.33	2376.67	1194.67	1350.67	1538	1588.67	2016.67	2060	708.667	324	1529.33	1800.67	598.667	247.333	1635.33	1882	1252.67	309.333	654.667	255.333	230	282.667	2063.33	722	401.333	1015.33	776	871.333	287.333	684.667
303	1		0.863443	0.589468	0.186939	1.19112		0	402	1033	947.5	1235.5	1036	1143	1698.5	1538.5	1666	1375	1710.5	1430.5	1193.5	1600	1396.5	939	950	762.5	1340.5	950.5	1483	1136	887.5	941	770	1172	1040	1537	1402	1550	1477.5
305	1		0.255678	1.12955	1.70253	0.652842		0	403	1455.33	226.667	330.667	575.333	499.333	2352.67	1473.33	1259.33	1456	1213.33	1172	1308	1688.67	1685.33	1164	1474.67	1282.67	107.333	424.667	330.667	236	760.667	1882.67	1464	1714	1468.67	978	154	1176	1048
404	1		1.29581	0.495477	0.535053	0.687228		0	501	406	1150	1831.5	244.5	169.5	383.5	2010.5	719	583.5	224	371.5	345.5	217	967	159.5	167.5	247	257.5	267.5	338.5	402.5	336	293	170.5	208.5	378.5	237.5	359	230	159.5
405	1		0.211861	0.284151	0.524732	0.441882		0	504	2275	3293	228	1969	2276	3241	3211	2542	3446	3454	3125	3333	3166	3061	3343	3051	2243	3114	2496	2799	2033	1199	3094	2285	2213	2808	3517	3825	2521	3939
406	1		0.553565	0.495706	0.534895	0.422149		0	505	2047.5	791	1614.5	2047.5	1430	2047.5	915	2047.5	2047.5	2047.5	1902	801	1022	1182.5	248	779	834	1099.5	2047.5	2047.5	2047.5	2047.5	1860	2047.5	2047.5	2047.5	1364.5	1813.5	875.5	2047.5
502	1		0.141162	0.738217	0.704025	0.618462		0	601	2112	1641	769	2169	1494	1277	1674	1718	1143	1440	1480	2064	2057	645	1385	506	501	1224	2524	1807	1267	1177	1181	2131	2443	1001	1190	1225	1916	1321
503	1		0.572261	0.828425	0.62878	0.323582		0	701	265	237	196.5	231	2035	1888.5	1781	1990.5	882	1692.5	1451.5	1539	2044	546	982.5	1271	984.5	907	1350	181.5	957.5	307.5	297	300	797	778	1169.5	483.5	1844	492.5
506	1		1.15383	0.207228	0.209822	0.705374		0	702	210.5	736.5	395	419	1139.5	584.5	1362	118.5	579.5	679.5	474	395.5	599	258	440.5	550.5	532	620	751	1224	627	790.5	777	923	252.5	87.5	48.5	44	580	519.5
602	1		0.191922	0.0771127	0.318914	0.770707		0	703	359	1319	921	866.5	792	1412	1395	1746	662.5	204	966	509	664	361.5	510	283	413	181	892.5	606	1665.5	651	564	344.5	789	309	336	384.5	1004.5	389.5
603	1		0.432548	0.540387	0.848547	0.72921		1	101	1764	1849.33	2730	2730	2652	2716	1420	1112.67	1708	1333.33	1353.33	2730	2730	2296	1039.33	811.333	2730	2308.67	520	217.333	121.333	1180	565.333	359.333	342	616.667	706.667	465.333	614.667	616
604	1		0.638321	0.1	1.03262	0.319403		1	102	583.333	368.667	334.667	120.667	205.667	171.667	101.333	70.3333	227	382.667	67.3333	209.667	374.333	298	240.667	73.6667	162.333	83.3333	75.6667	143.667	357.667	301	82.6667	111.667	141	74.3333	74	49.3333	72.6667	142.667
605	1		0.627973	0.164451	0.926578	0.547653		1	103	1899	796.5	648	1289.5	549.5	469	1523.5	1172	1333	378.5	178.5	397	2047.5	754.5	2047.5	731.5	1757.5	1767	258	822	954.5	1489	200.5	762.5	1080.5	558	710.5	1062.5	1243.5	581
606	1		0.506222	3.73455	1.52604	1.30365		1	104	843	1212	702	476	786	256	345	679	1066	598	1084	528	471	190	223	1029	1000	1303	512	1080	659	542	857	733	554	718	382	504	1003	868
704	1		0.119279	1.55461	1.36	1.28649		1	106	1365	1365	1360.33	1365	1365	420.333	1242.33	1065	438	1365	1182	1365	1141.67	1077.67	1086.67	1155.67	334.333	791	943.333	371	187	102.333	166	174.333	265.333	160.667	866	1365	1222	987.667
705	1		1.78915	0.714762	0.752088	0.547653		1	201	4095	3393	1138	919	1007	845	912	2274	2451	2220	290	1884	2023	1861	2184	1683	1106	2248	1715	2058	1579	1945	1683	1964	1532	751	1515	1513	1193	1955
105	0		0.602247	0.638334	0.449483	0.202526		1	202	1700	1392	1208	1221	985	1071	1204	1155	1368	1126	1686	1032	676	764	1182	953	1215	1295	1232	1683	1215	1035	1385	1704	1439	1272	1252	305	522	377
203	0		0.432124	0.825061	0.748156	0.845883		1	204	587.6	753.2	420	1307.6	1506.4	326	137.6	354.4	642	331.6	194.4	283.2	388.4	400.8	522.8	537.6	958.4	670.4	635.2	384	606.8	472.8	679.2	339.2	172.8	740	185.2	422.4	1270.4	1332
205	0		0.157882	0.333761	0.380667	1.00811		1	301	550	954.667	666	509.333	495	296	1069.33	256.667	319.667	251	298	255.667	687.333	467	591.333	318	370.667	738	749.333	193.667	934.667	550	122.667	254.333	269	238.333	296.333	337.667	211.333	136
206	0		0.387163	1.16003	0.556214	0.353981		1	303	2047.5	2047.5	733.5	1096.5	856.5	1731.5	1885	1583.5	2047.5	1651.5	1764	1749.5	1110.5	605	1769.5	1676	1524.5	1723	1841	1762.5	1953.5	1699.5	1274	1861	1682	1845	2047.5	2047.5	1720	1179.5
302	0		0.627155	0.344615	0.287261	0.410053		1	305	686.333	713.333	1365	121	664.667	300.667	412	1311	944.333	335.667	669	279.333	114	112	272.667	410.667	95.3333	236.667	67.6667	188.333	404.333	183.333	438.667	1203	164.333	195.667	914.667	125.667	328	181
304	0		0.202082	0.236728	0.431678	0.470685		1	404	440	620	619	427	658	221	392	1162.5	170.5	291.5	406.5	165	395.5	652	733	433	1129.5	338.5	669.5	395	562.5	902.5	489.5	691	760.5	663	1121.5	551	937.5	744
306	0		0.19901	0.0573099	0.317026	1.10012		1	405	1943	1947.5	1775.5	1231.5	1106.5	1150	766.5	963	578.5	383.5	1509.5	950.5	803.5	559.5	1056.5	473.5	86	197.5	754	538.5	889	414	941	875	438.5	755.5	462.5	64.5	89.5	691
401	0		0.293197	0.516484	0.737436	0.808078		1	406	1056.67	943.333	569	419.667	307.667	201	695.667	482.667	801	533.667	253.333	103.333	705	711.667	311.333	342.667	371.333	539.667	519.667	712.333	637.667	311.667	448	578	1069.67	819.667	398.667	666.333	515.667	524.333
402	0		1.1342	0.041221	2.37435	0.55026		1	502	1626.5	855.5	815	913.5	318	731	658	214	543.5	659	869	488.5	591.5	838	337.5	186	164	93	241.5	103.5	383.5	142	424.5	127.5	129	135	138	327	142	406
403	0		0.663033	0.390476	0.252876	0.461817		1	503	2288	1672	1840	1826	1746	3956	1868	1128	1516	1994	1526	1406	906	3866	1026	1370	1766	594	1414	978	940	1556	990	1902	1580	3250	1256	922	1750	1992
501	0		0.149004	0.173386	0.513305	0.259927		1	506	306	574.667	421.333	406.667	146.667	178	1365.33	900.667	1793.33	1885.33	1096.67	464	768	694	766	687.333	777.333	1387.33	763.333	1148	526	538.667	410.667	920.667	414.667	943.333	403.333	919.333	139.333	910
504	0		0.809141	1.16882	0.648225	1.65649		1	602	1386.5	900	1200.5	806.5	356	290	830.5	640.5	349	1141	364.5	153	231	179.5	166	359.5	426	1141.5	1548.5	1005.5	492.5	517.5	499.5	271	923	497	266.5	134.5	246.5	186
505	0		0.795946	0.567816	0.685576	0.208995		1	603	1025	3356	1911	1774	2040	1760	2045	1846	1830	2117	2331	2253	438	699	1187	1913	1324	222	490	333	423	87	1636	406	1514	779	1513	595	989	257
601	0		0.630019	0.541636	0.592039	0.568205		1	604	1096	662.5	832	844.5	384.5	602.5	583.5	375	435	666.5	472.5	1496	1330.5	1628	1145	1272	1084	1618	847.5	1100.5	1427.5	1226	867.5	793.5	880	836	677	873	654.5	457.5
701	0		3.59811	0.877254	0.518713	0.618084		1	605	1178	2733	1044	2680	1506	1376	2370	2398	1186	2854	1843	1563	2155	1768	2299	1710	1631	1609	1860	1307	1418	176	467	279	2865	1577	1568	2365	2052	1668
702	0		0.347454	0.620617	0.458242	1.13557		1	606	3975	1851	2250	2434	946	609	2253	2336	1910	1857	2379	2927	2567	2387	1268	1567	782	211	662	1371	1044	2151	1906	2851	2123	2910	2145	2405	2631	1139
703	0		0.367475	0.407961	0.499634	0.416461		1	704	1442	158.4	154	151.2	432.8	892	161.2	354	304.8	274.4	355.2	228	511.2	110	116.4	99.6	492.4	118	100	257.6	234.8	264.8	200.8	348.4	153.6	190.4	182.8	150	208.8	128
								1	705	626.667	312.667	178	271.333	1508.67	382.667	388	206.667	242	304.667	172.667	241.333	108	795.333	214	734	638	1762	1186	1864	279.333	470.667	903.333	1691.33	2010	2712.67	1461.33	1025.33	98	308.667
								6m
								0	105	1633	984	415	203	608	448	150	197	272	2224	3491	4083	3416	2333	3999	2301	3543	3400	826	1433	1859	490	1418	1492	1486	1065	159	121	147	3720
								0	203	5784	2742	4916	4602	7036	3852	2884	5046	3796	2638	1966	3334	838	422	648	2854	3522	3448	5180	5952	3840	2644	3012	5648	4302	5086	5320	4874	4056	4518
								0	205	2962	1970	1169	1478	1542	1281	1468	1449	1229	910	2115	362	1117	1563	1155	1377	1464	1368	979	841	657	1149	725	430	313	476	903	966	1952	646
								0	206	3921.25	3071.25	5118.75	5118.75	2280	4667.5	4382.5	4756.25	5118.75	5072.5	4968.75	5055	827.5	4590	4146.25	4137.5	3267.5	5118.75	5118.75	4537.5	2861.25	5096.25	4120	502.5	3497.5	4548.75	4590	4698.75	5118.75	4312.5
								0	302	1365	1104.33	1025.33	867.667	548	1030.67	1365	710.667	67.6667	584	73	87	84.6667	73.3333	81.3333	282.667	94.6667	1119.33	781	1028	930	725	675.333	162.333	488.333	410.333	727.667	1081.67	82	50.3333
								0	304	2047.5	1727.5	1720.5	2047.5	1419	1699	1198.5	1396.5	1507	933	1072.5	1591.5	1275	1139.5	894.5	1095.5	763.5	787.5	979	857	972.5	679	475.5	1936	842.5	1392.5	390.5	297.5	97.5	245.5
								0	306	478.667	912	909	1240.67	673.667	694	754.333	722.667	802	429	610	820.333	898.333	780.333	790	475.333	1130.67	1104.67	689	521	402.333	595	828.333	1365	349	74.6667	89	34	21	42.6667
								0	401	823.5	2047.5	1841.5	2001.5	2047.5	1848.5	1975	1397	1287.5	1995	1008.5	1372	1325.5	190	341.5	832	1622	214	187	1231.5	1307	1731.5	752.5	2047.5	169.5	1739.5	1244	434	496	1374
								0	402	4095	4095	2287	3042	2545	1946	2044	3186	2232	2687	801	251	137	168	244	998	285	294	162	213	296	86	383	455	296	82	126	89	331	216
								0	403	1362.5	2047.5	1790.5	1253.5	1005	350.5	630	738.5	391.5	1205	792	1714	964	1209.5	1630	1251	1810	1393.5	1030.5	328	885	1214.5	1310	1752.5	398.5	1023.5	632.5	783.5	696	862
								0	501	2540	923	579	907	545	829	135	401	181	396	370	295	332	206	100	238	194	185	281	88	203	159	332	1188	238	297	310	225	766	604
								0	504	860	1558	1706	3846	990	556	722	324	1372	210	346	1140	544	98	460	542	602	764	1188	164	206	350	248	488	140	2378	1588	2120	2408	1476
								0	505	2148	304	4002	3020	2108	1370	3056	7232	4632	2794	4410	2368	3456	4674	3014	2030	1176	1260	470	1240	1860	1940	964	2992	1614	3032	1600	2564	2594	1572
								0	601	2730	1881.33	1241.33	2083.33	2486	980.667	2695.33	1306.67	298.667	228	569.333	120.667	1646.67	1500.67	2381.33	1198.67	2350	1430.67	1342	2712	2521.33	2654	656.667	2197.33	1373.33	1832	2040.67	1922	1080.67	518
								0	701	1209	1103	1104	1313	1188	1530	1679	1188	622	1549	223	1301	384	822	838	687	193	574	398	2369	1046	784	1738	2722	1585	652	2098	418	1212	923
								0	702	2755	1890	3337	2600	550	1276	1969	1452	1032	646	2541	2943	492	172	580	188	1062	367	283	1861	1216	2089	1447	2255	2581	2493	2131	1950	1872	1909
								0	703	378.667	1365	598.667	1331.67	737	757	947.667	1365	809	484	1334.67	1365	191.333	1106.67	1307.33	725.667	682.667	1025.33	1365	828.333	385.667	270	163.333	443.333	193.333	598.333	161.333	144	1219.67	661
								1	101	5118.75	5118.75	2356.25	1752.5	853.75	3065	4130	1060	1108.75	1542.5	1143.75	728.75	671.25	2288.75	1420	1721.25	1081.25	1376.25	658.75	2343.75	2178.75	663.75	1982.5	1865	1653.75	4070	4443.75	2510	1471.25	2123.75
								1	102	1004	332	2254	132	1770	838	1022	2420	5476	4802	1892	4842	118	408	1798	1046	130	836	68	8190	4808	500	4836	1014	1074	2356	5208	130	512	302
								1	103	1222.5	699.5	501.5	593.5	2047.5	1653.5	1433.5	1147.5	508.5	400	672	274	642	710	386.5	870.5	1712	1488	1096.5	899.5	993.5	437	984	858.5	1205	448	364	612.5	798.5	807
								1	104	5118.75	5118.75	3121.25	2723.75	1021.25	1096.25	1153.75	1162.5	953.75	1636.25	833.75	1571.25	1605	2037.5	265	2456.25	1498.75	1117.5	1161.25	1622.5	1688.75	2058.75	1825	2601.25	2251.25	742.5	1105	2420	1622.5	1938.75
								1	106	382	768	1956	822	184	240	168	318	514	234	292	172	100	1834	1814	1564	1782	1404	1480	1810	1220	1360	1854	186	118	1050	1138	1504	160	1378
								1	201	2047.5	1618.5	601	1246	1593.5	923.5	1182.5	832.5	1121.5	1040.5	870	1781.5	797.5	1249	854.5	1154.5	1789.5	1140	1602	1846.5	1304.5	1865	1445	1576.5	1753	1252	239	1206	163	770
								1	202	2329.33	1323.33	2436.67	1699.33	1606	1576	1424.67	855.333	1616.67	1112	840.667	1072.67	1484.67	786.667	440	498	971.333	1182	1570.67	1272	576.667	476	354	1203.33	510.667	214.667	376	634.667	692.667	1192
								1	204	1638	1638	986.8	765.2	649.2	452	662	777.2	1024.8	1638	757.2	482.4	553.6	614.8	187.6	241.2	164.8	820.4	918.4	1181.6	1638	1232.8	1022.4	1044.4	1105.2	429.2	722.4	881.2	1638	1346.8
								1	301	433.333	206	1151	369.667	338.667	103.333	194.333	141.333	331	87	264	203.333	342	240	147	412.667	142.667	145	600.667	225.333	784	849.333	994.667	483.667	222.667	513	434	1365	555.667	239
								1	303	1602.8	1253.2	804.8	554	697.6	799.6	756.4	1067.6	743.6	754.8	1061.6	96	1560	930.8	903.6	957.2	120	893.6	1638	1452	1455.2	155.6	876.4	1280	1394.4	759.6	776.4	1100	944	1144
								1	305	1220.67	839.333	482.667	803.333	720	228	593.333	184	205.333	542.667	395.333	264	761.333	312	334	220	550.667	1836	1378.67	1789.33	1446	998	1327.33	2209.33	1040	942.667	1279.33	1222.67	1649.33	1800
								1	404	2985	1230	2521	2775	508	3502	3241	2259	1048	1027	622	1098	1792	2013	2383	2567	2306	2805	1408	1145	2131	1627	2227	2647	1579	1152	1635	369	1580	2659
								1	405	2047.5	2047.5	1863.5	1802	2047.5	2047.5	1992.5	1765.5	1586.5	169	176.5	101	902	240.5	429.5	139.5	362	333.5	1188	106.5	1368	306	736	427	121.5	363	944.5	181.5	721.5	698.5
								1	406	1185.88	678.546	486.477	575.722	1986.17	1603.97	1390.56	1113.13	493.268	388.018	651.87	265.792	622.769	688.732	374.922	844.424	1660.72	1443.43	1063.65	872.555	963.739	423.91	954.524	832.783	1168.9	434.58	353.096	594.152	774.581	782.826
								1	502	1365	1365	1365	1365	1365	940.333	1365	802.667	966	1004.67	1078.33	960	776.667	670	718.333	513.667	551.667	320.333	132.667	740.333	400.333	526.333	393.333	523	118	416.667	1365	1211	1365	680.667
								1	503	2047.5	2047.5	1372.5	1747	1054.5	839	748	1542.5	2047.5	1401.5	1153	1574	1413.5	1474.5	1810	1848.5	1534.5	494.5	1509.5	1590	819.5	1601.5	1637	1777.5	2047.5	2047.5	1263	1614	1509	2047.5
								1	506	4095	3605	2360	3305	3739	3718	2748	935	1463	1385	2585	2831	1389	957	211	749	1533	554	2429	2559	2432	1199	1947	1932	1565	799	504	317	489	2134
								1	602	71.5	152	284	46.5	40.5	48.5	104.5	38	29	175.5	46.5	158.5	26	75	32	18.5	31.5	208	20	54	46.5	30.5	13	41	61.5	26	25	27	12.5	19
								1	603	501	2325	579	961	2545	1275	1020	1780	1394	1540	543	988	1433	1945	1310	1031	1849	1238	1756	1230	2057	1467	812	1262	545	1494	1859	1258	592	1079
								1	604	1418	1105	533	790	502	563	826	1028	546	223	364	725	769	539	175	266	645	1080	180	265	345	1089	296	884	1001	149	123	174	139	124
								1	605	526	5446	5170	3364	6896	1208	1514	1742	3460	3526	3708	3572	2668	4746	4050	1352	1310	1282	2762	3136	512	2554	2194	2608	852	242	372	98	1740	2026
								1	606	134.4	416.8	202.8	216.4	190.8	232.4	203.2	987.6	990.4	422.4	343.2	125.2	1638	164	254	171.2	304.8	709.2	246.4	492	337.2	170	234.8	251.2	546.4	1638	1638	1496.8	1638	1372
								1	704	148.333	34	39	211	89.6667	94.6667	47	128	71	86.3333	355.667	740.333	270	179	265	247	97	207	230.333	77.3333	420.667	15	28.6667	210.667	20	90.3333	248.333	430.667	345.333	38.3333
								1	705	1649.5	694	1347	2047.5	765	964	693	2047.5	716	811	729.5	833	764.5	324	271	302.5	525	1295	1082.5	1029	381	350.5	1102.5	323.5	632.5	1052.5	1017.5	1089	870.5	1865.5
								9m
								0	105	3189	2593	2015	2798	1208	2082	2116	2549	2791	2992	2948	3557	1168	2699	2345	3109	3731	2420	3812	1225	1963	917	2963	1730	1366	793	605	437	2411	2921
								0	203	1336	5856	3816	3936	5250	4856	3040	2290	1842	3094	3246	3218	1792	2136	3896	1900	2632	2964	694	2812	1984	590	1154	3128	3116	6232	3618	4394	3938	3724
								0	205	1640	1404	2969	1681	1305	1777	2634	1724	832	2631	1618	2757	815	1157	2540	1600	865	3241	3833	3634	2725	486	2923	872	616	924	1258	1118	1065	1286
								0	206	2352	4522	3454	5554	3016	3262	3356	4292	2390	4210	2150	3372	4124	2784	2604	4416	4986	3820	1204	5042	4366	806	3226	1954	2952	2560	2958	3612	1672	1774
								0	302	474.5	600.5	461.5	324.5	376.5	707.5	497	992.5	326	616.5	625	838	88	133.5	82.5	552	477	940.5	588.5	444.5	647.5	729.5	916	612.5	50	170	165	167.5	201	159
								0	304	2014	1892	1684	2217	1305	618	1780	1835	3280	2180	928	657	2024	1262	1241	1896	2641	994	1743	1372	2539	2328	833	600	730	1252	595	206	988	1306
								0	306	85	187	417	77	134	203	89	1399	1418	868	870	788	154	376	617	543	559	83	68	123	100	64	184	1127	80	67	195	155	134	110
								0	401	2047.5	2047.5	2047.5	856.5	1238	1951	2047.5	1062	1260.5	611.5	1464	2008.5	1441	1658	1790.5	758.5	631.5	641	389.5	274	1819	440	2047.5	2047.5	1287.5	1003	1605	1233	1952.5	1756
								0	402	386	190.5	226	345	238	413	227.5	240	205	102	268	91	138	91	88	114	70	921.5	573	1245	1155	670	977.5	585	921.5	791	1171	1025	1178.5	916.5
								0	403	1590.5	1243.5	488	306.5	496	498	529	292.5	728	681.5	726	437.5	1063	398.5	430.5	593.5	546	877.5	732	1247	507	401	478.5	584	336.5	297	474	499	463	278
								0	501	932	834	345.333	350	466.667	322.667	324.667	354	480.667	221.333	355.333	532	404.667	274.667	344	606	89.3333	295.333	406	138.667	140.667	194	562	312.667	180	307.333	278.667	943.333	182	680.667
								0	504	147.5	214	338	289	830.5	619	303	684.5	763	692.5	193.5	702	905.5	120.5	322.5	720.5	962	847	574	747	586	806.5	305.5	391	303	63	90.5	63	162.5	716.5
								0	505	3501	1262	1322	2081	1584	3773	2855	3508	2651	2685	1699	2357	1830	2735	764	400	2616	4095	2821	2859	2858	2247	2333	3454	3736	2844	2647	1989	2200	2321
								0	601	4095	4095	3292	2619	3454	2797	3503	4095	3031	2341	1497	3203	2761	3655	2934	2228	1803	2079	3233	1743	948	2205	2341	2110	3630	1859	2960	2766	1840	2697
								0	701	3420	1817	1616	2418	1123	2217	1026	1263	1570	906	1201	3201	698	2571	2658	2350	2474	1249	2475	1694	1854	1473	2117	1995	1959	2355	867	2297	670	2681
								0	702	2631.25	1186.25	1142.5	1666.25	741.25	677.5	2146.25	685	4567.5	3747.5	2715	2955	3231.25	1892.5	2880	2197.5	1683.75	1390	2528.75	2245	2528.75	2466.25	822.5	1877.5	3767.5	1565	393.75	968.75	547.5	2553.75
								0	703	1311.33	1365	1365	837	417	355.667	538.333	398	752	985.333	1142	288.667	510.667	1365	611.333	259.667	490.333	564	169	393	549.333	348.333	605	329	928	384.333	364.667	1031	1324	306
								1	101	1120	902	2728	4574	864	2870	2040	1422	1866	1656	3618	3024	1694	1114	1086	1736	1402	3030	862	1086	502	850	1508	908	2316	1148	1016	896	2506	1572
								1	102	3708	1800	931	1331	687	1078	1779	884	910	985	954	901	429	489	429	514	852	368	744	299	263	1392	379	719	254	612	237	432	48	213
								1	103	1267.33	2730	2444.67	1698	2388.67	1766.67	1503.33	886.667	1640.67	1291.33	570.667	1230	1657.33	933.333	915.333	2119.33	2546.67	1820	786	1296	490	223.333	455.333	1613.33	1539.33	1802	1467.33	662	1114.67	898.667
								1	104	3268	1876	1676	1246	528	1448	1016	756	580	3282	2792	1880	2186	2432	2370	2462	1260	2228	3012	1936	2322	1998	1710	1964	1698	1254	1606	912	1296	1862
								1	106	749.333	1128.67	1493.33	2060	1095.33	323.333	415.333	190.667	638	1445.33	816.667	577.333	740.667	319.333	616.667	614.667	1060	1169.33	925.333	1330.67	1265.33	306.667	1063.33	304.667	262.667	584	1547.33	1004.67	1194	884
								1	201	1253.75	1436.25	2382.5	767.5	867.5	1267.5	2557.5	1357.5	540	2333.75	1441.25	2068.75	993.75	2356.25	1060	632.5	2080	750	596.25	310	1751.25	1121.25	1762.5	1125	1256.25	532.5	408.75	1165	366.25	870
								1	202	2810	1492	1974	870	2195	1202	1021	554	535	505	464	1424	655	1665	704	404	1021	637	775	1746	776	585	976	703	1828	654	1225	1261	679	396
								1	204	701.333	609.333	133.333	220	139.333	122	150	76	120	460.667	831.333	577.333	224.667	215.333	128	156	156	175.333	516	901.333	1371.33	1119.33	485.333	607.333	916	529.333	696	499.333	130.667	97.3333
								1	301	963	544	361	219	333	700	1161	1189	673	569	513	825	565	494	234	385	218	210	817	473	120	393	345	261	397	677	211	399	226	254
								1	303	446	3430	1182	1574	1546	4764	522	712	1070	2650	826	2512	1468	2460	1404	1072	656	272	1012	424	722	178	426	526	348	310	974	536	392	994
								1	305	464	363	1658	372	1322	1005	375	735	327	732	1255	506	319	1027	1119	1695	2483	921	842	198	951	576	2416	762	2111	2731	2744	2543	4024	2072
								1	404	2870	1549	3295	736	1101	2129	884	917	887	1459	2655	1974	1565	2804	427	1837	813	1818	1248	1822	1876	2486	1144	1197	2069	2384	2092	451	1847	2041
								1	405	1412	832	1961	1183	2901	1102	1320	1552	1721	669	985	1394	360	1217	1123	1035	586	186	264	467	342	1172	808	791	1137	1228	1181	1218	1050	468
								1	406	854	568.8	602.4	424	128.8	495.2	414.4	695.6	440	742.8	639.2	327.2	336	454.8	371.6	444.4	600	438.8	386	758.8	520.4	383.2	455.6	464.4	531.6	211.2	348.4	373.6	706.8	644
								1	502	1626	1938	1858	2064	1182	1676	2818	2218	1688	1052	1742	1636	976	1112	1338	2078	832	1026	532	764	380	540	1064	1872	1136	1218	870	1878	1530	1326
								1	503	2464.67	589.333	1010.67	1984.67	1174.67	1475.33	1260	2488.67	436	650.667	1587.33	752	2449.33	832	2730	2207.33	490	762.667	985.333	472.667	528	756	406.667	500.667	1456.67	1168	2198.67	922	1822	1638
								1	506	2524	3706	1202	1988	1796	3778	2838	2060	850	1026	970	1118	1268	1702	834	1718	1894	380	488	1866	1482	522	984	1374	1318	616	1276	762	772	462
								1	602	1350	290.333	296	802.333	363.667	450	299.667	373.333	586.667	211.333	144	357.667	1093.67	171.333	269.667	337.667	1055.33	469.333	759	136	217.667	405	290.667	473.333	598.333	217.333	317.333	482.667	517.333	618
								1	603	2730	2730	2662	1542	2443.33	2170	2358.67	2535.33	2466.67	2730	2730	1176.67	636	1800.67	2730	2730	2450.67	1705.33	1780.67	2616	1332	1834	2426.67	904.667	2621.33	2198.67	2730	2334	2330.67	1989.33
								1	604	1306	264	1043	292	520	242	952	535	573	1040	1395	303	520	198	405	268	349	359	1881	866	1933	1976	545	1683	1808	1128	982	1759	2327	547
								1	605	2713.75	3605	2368.75	2897.5	1111.25	3078.75	3437.5	2710	2405	2537.5	2901.25	2100	2462.5	3107.5	2970	651.25	2433.75	2230	4292.5	2501.25	1625	1671.25	2635	1772.5	3721.25	3252.5	4181.25	2582.5	3345	4136.25
								1	606	883.333	269.333	385.333	400.667	1626.67	1456.67	834	440.667	447.333	257.333	82.6667	214.667	138.667	159.333	176	254.667	160	442.667	270	178.667	180	188.667	173.333	454.667	261.333	236	2422.67	1053.33	1360.67	1667.33
								1	704	188.333	90.3333	128.667	103	82.3333	356	275	186.333	66	192.667	282	165.667	117.667	61	76	109.333	88	247	73.3333	174.667	34.6667	161	95	216	156.667	273.333	240.667	271	314	181.667
								1	705	1365	522	879.667	1365	1365	1004	123	1365	371	1365	1365	789	912.667	1365	990	560	1365	1098.33	1277.67	922	1365	1365	1365	994.667	786.333	978	1218.33	1067.33	775	1094.33
								12m
								0	105	1734.29	3135.71	3958.57	1977.14	3320	2428.57	2875.71	3794.29	2802.86	1840	3307.14	560	1847.14	2382.86	2477.14	3461.43	1048.57	1182.86	1695.71	427.143	3157.14	897.143	558.571	762.857	1234.29	702.857	424.286	791.429	837.143	1252.86
								0	203	1240	2842	2190	4528	3792	3404	882	1544	1810	1428	860	1148	2776	2382	4610	2918	1336	778	1608	3276	1682	3048	1386	2444	1986	3858	2732	1570	1984	1876
								0	205	1974	693	1846	2747	3535	2226	1081	2078	642	1951	3686	2209	346	4095	4095	2516	2249	1335	927	2188	2574	681	1218	1172	2261	3016	2035	1211	3318	370
								0	206	2135	1785	4835	4656.25	1783.75	3652.5	2841.25	2856.25	3203.75	3627.5	2053.75	4108.75	4621.25	2952.5	3672.5	2333.75	2118.75	1696.25	2120	3641.25	2217.5	2633.75	2348.75	4682.5	1696.25	846.25	1035	2281.25	1213.75	3181.25
								0	302	1034.5	737.5	418	216	1141	1141.5	463	650	763	92.5	620.5	937.5	790	121.5	464.5	513.5	796.5	945.5	1853	1024.5	340	1650.5	743.5	484.5	476	352.5	281.5	151.5	377	958.5
								0	304	2289.33	2422	1830.67	1870	2036.67	2204	1346.67	1203.33	591.333	1025.33	584	716.667	1158	352	398.667	590	602.667	766.667	735.333	1660.67	1871.33	1268.67	780.667	988.667	1353.33	1432.67	1917.33	1220	572.667	557.333
								0	306	71.5	407.5	99.5	93	31.5	391.5	266	522	61.5	57	70.5	32	34.5	72	399.5	491.5	420.5	549.5	639	428	532.5	682.5	782	400.5	608	286	228.5	494.5	486.5	746
								0	401	1502	1072.67	778	880.667	613.333	1569.33	631.333	906.667	948	700	764	1028.67	844	1855.33	828	568	636	1003.33	848.667	1238.67	1032.67	214.667	917.333	1506	177.333	772	410.667	1167.33	2730	988.667
								0	402	1059.5	366.5	676.5	936	544	690.5	385.5	222	396	90	88.5	273.5	121	113.5	119	744	728	663	663	585	721	485	707.5	681.5	551	743.5	609.5	817.5	493.5	251
								0	403	1322.5	1546.5	314	280	561	299.5	479	242.5	614.5	503.5	481.5	939.5	912.5	794	594.5	686.5	218.5	649	283	427.5	524	201	724.5	372	161	1199	445.5	1078.5	383.5	464.5
								0	501	1272.33	1104.67	1365	366	346	794.333	405.333	618	609.333	831.333	737.333	396.667	362	517.333	434.333	360.667	204.667	441.667	359	303	396	289.333	703.667	378.667	241.667	680.667	517	271.333	163.333	141.667
								0	504	159.333	102.333	59	614.333	467.667	95.6667	740.333	555.333	537	281	418.333	377.333	646	71	188	63.3333	91	537	355.333	131	602.667	135.667	78	531	359.333	417.333	231.667	43.6667	250.667	376.333
								0	505	3691	3077	2219	1051	2000	3258	1642	1108	2354	446	2596	998	980	1498	1048	1772	2292	3044	2608	2182	1802	1205	2121	186	979	761	1126	777	960	233
								0	601	2730	1264	2188.67	2318.67	802	1402	1152	1632.67	2730	1008.67	1676	1222.67	1132	1770.67	1300	1120	699.333	1343.33	2636	1228.67	571.333	1056.67	1742.67	886	1546	1283.33	1180	2730	1782	780.667
								0	701	1882.67	1700	2234	2594	2730	2036	1748	1003.33	754.667	920	1306	638	966	1692.67	2125.33	1106.67	1915.33	1773.33	1360	1984	1336.67	1089.33	2370	1086.67	1333.33	2090.67	1222.67	1557.33	1730	303.333
								0	702	279	1377	1518	1763	2654	1410	1730	1032	1433	2471	780	2897	2418	1490	2204	1224	2209	432	2152	1930	2304	2003	1805	452	1494	2114	1974	1847	1085	1599
								0	703	1676.67	1328	1401.33	1784	1143.33	427.333	463.333	559.333	2025.33	1024	893.333	644	863.333	614.667	1093.33	815.333	756	860.667	1060.67	1256.67	684	585.333	451.333	686.667	429.333	297.333	1152.67	382	326.667	1332.67
								1	101	2238	2914	1606	1460	1376	1727	2268	1741	734	1798	650	936	1371	1196	1001	624	636	852	723	374	1033	754	368	328	1308	465	812	1312	2628	545
								1	102	156	570.5	1583	1176	2047.5	1915	1767.5	395.5	711.5	670	1205	464	375.5	592.5	1265.5	226.5	235	817.5	1974	575.5	592.5	293	239.5	438	257.5	824	144	70	758	81
								1	103	1738	2570	3726	1456	1594	829	663	863	1358	2935	1736	433	1878	959	537	1799	1613	4034	465	1105	1057	3514	1731	2308	1205	2917	1527	1150	1581	1003
								1	104	3099	1690	1541	2472	1957	1634	950	1200	1646	961	2356	3056	831	1942	2112	2274	1788	1051	2065	1378	598	1112	2392	1831	1458	1485	1307	1653	2321	2890
								1	106	982	719.5	685	771.5	879.5	835.5	901.5	1075	1183.5	918	611	755	465	671.5	812	1462.5	898.5	1025.5	374.5	125	217.5	898	595.5	693.5	507.5	778	425.5	215.5	395	1203
								1	201	473	638.5	656.5	499.5	568	496.5	547	792.5	365.5	873.5	1251	291	417.5	279	289	454.5	100	306	164	171.5	336.5	296	642	285.5	366	765	486	218.5	527.5	885.5
								1	202	659	863	1565	719.5	569	505	437.5	1098	756.5	951	525.5	326.5	477	983.5	1592	1215	210	925	341	223.5	369	881	732	265	402	285	261.5	378	470.5	205.5
								1	204	736.5	432.5	146.5	117.5	319	1204	422	420	436.5	252.5	170.5	1138	516.5	269.5	323	320	105	108.5	429	697	566	537	521.5	131	454.5	678.5	660.5	319.5	297.5	340.5
								1	301	470	246	1265	621	331.5	551.5	354.5	382	292	577	334	312.5	793	398.5	386.5	1473.5	874	710	410.5	433	598.5	791.5	1045.5	548.5	294	1104.5	328	398	283.5	493
								1	303	1666.67	883.333	1174.67	1540	2408.67	800	1509.33	490	928.667	1262.67	958	283.333	856	941.333	726	715.333	780	2730	1484	1906	420.667	1843.33	554	864.667	920.667	2576	2730	1575.33	2302	742.667
								1	305	1750.5	699	1420.5	2047.5	1272	278	81	1082.5	295.5	685	1234.5	1119.5	1379	1368	252	863	928	2040	2031.5	1481.5	2047.5	197.5	210.5	181.5	313.5	417.5	1042.5	1009.5	2047.5	1197
								1	404	2047.5	2047.5	1963	1966	1877	1674	1416.5	1186.5	1773.5	1627	2002.5	2047.5	2047.5	1675	1317	1145.5	1001	1396.5	1945.5	1477	1058.5	1548	1892	2047.5	1657	1215.5	1140	1812.5	1056	1811.5
								1	405	666	1844.67	2196.67	1296.67	1338.67	2730	2163.33	2046	2730	2730	2730	1746.67	876.667	1305.33	1238	1329.33	857.333	1188	986.667	1363.33	1596.67	210.667	832.667	1382	697.333	954	1374	1556	438	531.333
								1	406	653	502.5	916.5	432	705	407.5	315.5	504	407	535.5	297	369	465	652	465.5	218.5	574	668.5	311	373	420	340.5	500.5	314	497.5	303.5	502.5	241.5	345.5	541.5
								1	502	1365	1365	1365	993.667	355.667	748	658.667	907.333	1365	335.667	1281.67	756	1215.33	606.667	1365	453.333	677.333	409.667	210	588	1365	244.667	249.333	1098.33	956.667	1365	664.333	1365	663	163.667
								1	503	1924	3015	1700	2064	2731	1726	850	1368	2104	1783	793	660	212	267	448	1912	438	1440	306	346	266	803	1082	1242	2192	2048	1522	534	334	440
								1	506	2270	874	178	583	968	1513	1757	757	1438	416	788	466	240	244	984	1002	216	1487	853	1291	2041	551	1467	782	348	2730	742	381	2096	2057
								1	602	109.5	66.5	297	33	65	19	50.5	22	950	21	108	25.5	19	72.5	137.5	29.5	33.5	200	168.5	440	349.5	249.5	317	589.5	113.5	397	215	118.5	137	277
								1	603	2571	2016	504	1606	2546	1496	1361	750	824	1059	1544	670	1548	680	1204	1121	1483	541	1283	1868	1238	2271	1481	808	950	2079	1575	1527	1512	2681
								1	604	367.5	469	330	155	174	299.5	70	99	264	103.5	290	125.5	105	85	444.5	103	91.5	87	175.5	253	836	134	568	234.5	161.5	173.5	79.5	105.5	75.5	315
								1	605	1067	2109	1421	2339	730	1496	1457	945	995	2166	1308	2251	1656	2326	509	647	712	279	1322	2627	1069	1111	680	311	251	483	1791	618	766	2117
								1	606	167.333	169.333	347.333	80.6667	122.667	79.3333	80	46	145.333	224.667	62	148.667	136.667	79.3333	113.333	120.667	78.6667	68.6667	94.6667	123.333	86	110	139.333	504	808.667	330	738.667	304.667	625.333	265.333
								1	704	55	55.5	28.5	18.5	27	40	39	35.5	89	69	107	138	17.5	67	28	81	24	32.5	29	22	28.5	25	68	31.5	64	105	59.5	73.5	30	89
								1	705	1067	2109	1421	2339	730	1496	1457	945	995	2166	1308	2251	1656	2326	509	647	712	279	1322	2627	1069	1111	680	311	251	483	1791	618	766	2117

## Sheet: Sheet2
14.1333	12.55	16.0333	16.3	17.7	17.7333	17.8667	17.7	105	0
12.6	13.4667	14.6	14.5667	15.6	14.4333	16.7333	15.2667	203	0
12.5333	12.6333	16.0667	14.9333	16.2667	16.5	15.6333	16	205	0
14	14.0333	15.7	15.9333	17.7167	16.3333	14.6	12.8667	206	0
14.7	15.1667	14.8	14.95	14.8667	15.2333	15.9333	16.3	302	0
13.5667	13.9333	15.7667	15.4667	16.5667	16.4333	16.9333	17.1	304	0
13.5333	13.8	15.9333	16.2	15.4	14.8667	16.1667	16.1167	306	0
14.1667	16.4	17.9	17.8333	19.3333	18.0333	18.4667	19.2667	401	0
13.5	13.7333	15.1333	14.6	17.5667	17.2667	17.1167	18.2333	402	0
15.3	14.6667	16.6667	17.1667	15.4667	14.9333	15.9	16.8667	403	0
13.5333	13.0333	15.8	16.05	15.3333	15.6667	15.7333	15.5833	501	0
14.0667	13.9667	15.3667	14.4	16.9333	16.7	14.5	15.4	504	0
15.9333	16.4333	17.0333	16.9	17.0667	17	15.3	16.8333	505	0
12.7667	12.9	16.4	15.7333	16.8667	16.7667	14.3667	14.9667	601	0
14.7333	14.9	14.6333	14.3667	15.9333	16.2	17.7667	17.3333	701	0
15.9333	16.2333	17.6667	17.0667	14.8	16.2	18.1	18.5667	702	0
15.9667	15.4333	16.2667	16.4333	15.4	15.9667	16	16.8667	703	0

## Sheet: twowayanova_gaitstride
Genotype	Age	Side	Stride Length
1	3	1	15.1667							1	Left
1	3	1	14.3667							2	Right
1	3	1	16.6
1	3	1	15.7
1	3	1	12.7667							1	lrrk2
1	3	1	15.8							0	wt
1	3	1	13.6
1	3	1	11.75
1	3	1	14.2
1	3	1	14.0667
1	3	1	14.6
1	3	1	12.8667
1	3	1	14.9
1	3	1	16.3
1	3	1	11.4
1	3	1	14.7
1	3	1	12.1
1	3	1	14.5667
1	3	1	13.7
1	3	1	13.3667
1	3	1	16.2667
1	3	1	14.1667
1	3	1	15.0333
1	3	1	15.1
1	3	2	14.8333
1	3	2	15
1	3	2	17.65
1	3	2	16.1
1	3	2	13.2667
1	3	2	15.8
1	3	2	13.4667
1	3	2	11.55
1	3	2	14.3333
1	3	2	14.4
1	3	2	14.5
1	3	2	13.0667
1	3	2	14.6
1	3	2	16.85
1	3	2	12.1
1	3	2	13.9333
1	3	2	12.2
1	3	2	14.7
1	3	2	14.2667
1	3	2	13.8667
1	3	2	16.7
1	3	2	14.7333
1	3	2	14.9
1	3	2	14.4667
1	6	1	15.3333
1	6	1	15.8
1	6	1	17.8
1	6	1	16.8
1	6	1	15.4333
1	6	1	18.4
1	6	1	16.9333
1	6	1	15.4667
1	6	1	13.55
1	6	1	16.25
1	6	1	16.6667
1	6	1	14
1	6	1	15.3667
1	6	1	17.4667
1	6	1	16.3333
1	6	1	16.9333
1	6	1	16
1	6	1	15.0667
1	6	1	16.6
1	6	1	14.5333
1	6	1	17.9
1	6	1	15.2333
1	6	1	17.6333
1	6	1	15.7
1	6	2	15.6667
1	6	2	15.5333
1	6	2	17.2667
1	6	2	16.8667
1	6	2	14.6667
1	6	2	18.3
1	6	2	16.7
1	6	2	15.0667
1	6	2	13.0333
1	6	2	14.9667
1	6	2	15.6333
1	6	2	13.2
1	6	2	15.3
1	6	2	17.1
1	6	2	16.0333
1	6	2	16.7667
1	6	2	16.2
1	6	2	15.1333
1	6	2	15.5333
1	6	2	14.4667
1	6	2	17.7
1	6	2	15.6
1	6	2	16.9333
1	6	2	15.6667
1	9	1	16.1
1	9	1	13.8667
1	9	1	16.3333
1	9	1	14.8667
1	9	1	16.2667
1	9	1	19.6333
1	9	1	16.2
1	9	1	16.8
1	9	1	15.9667
1	9	1	14.6667
1	9	1	17.4667
1	9	1	16
1	9	1	15.8333
1	9	1	16.5667
1	9	1	15.4
1	9	1	15.7333
1	9	1	17.2667
1	9	1	14.2667
1	9	1	14.2667
1	9	1	16.6333
1	9	1	16.1667
1	9	1	15.5333
1	9	1	18.0667
1	9	1	17.3333
1	9	2	16.5333
1	9	2	14.2
1	9	2	16.8333
1	9	2	15.7667
1	9	2	15.6667
1	9	2	18.4667
1	9	2	15.7667
1	9	2	16.3333
1	9	2	16
1	9	2	14.8
1	9	2	17.5
1	9	2	15.9667
1	9	2	16.3
1	9	2	16.9667
1	9	2	15.5
1	9	2	16.1333
1	9	2	16.8667
1	9	2	14.7
1	9	2	14.7
1	9	2	15.9
1	9	2	15.8
1	9	2	15.8333
1	9	2	17.8667
1	9	2	17.8
1	12	1	16.8333
1	12	1	16.1
1	12	1	16.9667
1	12	1	16.8333
1	12	1	15.2
1	12	1	17.6333
1	12	1	16.7
1	12	1	17.25
1	12	1	16.1667
1	12	1	15.5
1	12	1	16.3167
1	12	1	17.1
1	12	1	15.6333
1	12	1	16.2333
1	12	1	14.8667
1	12	1	16.8
1	12	1	17.5333
1	12	1	13.2333
1	12	1	14.5667
1	12	1	16.3928
1	12	1	16.7
1	12	1	16.6333
1	12	1	17.3667
1	12	1	18.8667
1	12	2	17.1333
1	12	2	16.3333
1	12	2	16.4333
1	12	2	15.8667
1	12	2	15
1	12	2	16.7667
1	12	2	18.1333
1	12	2	17.8667
1	12	2	16.45
1	12	2	15.95
1	12	2	16.2667
1	12	2	17.5
1	12	2	16.6333
1	12	2	16.4
1	12	2	15.6667
1	12	2	17.2333
1	12	2	18.0667
1	12	2	14.15
1	12	2	14.5
1	12	2	16.5638
1	12	2	16.2333
1	12	2	16.8333
1	12	2	17.4
1	12	2	18.15
0	3	1	14.1333
0	3	1	12.6
0	3	1	12.5333
0	3	1	14
0	3	1	14.7
0	3	1	13.5667
0	3	1	13.5333
0	3	1	14.1667
0	3	1	13.5
0	3	1	15.3
0	3	1	13.5333
0	3	1	14.0667
0	3	1	15.9333
0	3	1	12.7667
0	3	1	14.7333
0	3	1	15.9333
0	3	1	15.9667
0	3	2	12.55
0	3	2	13.4667
0	3	2	12.6333
0	3	2	14.0333
0	3	2	15.1667
0	3	2	13.9333
0	3	2	13.8
0	3	2	16.4
0	3	2	13.7333
0	3	2	14.6667
0	3	2	13.0333
0	3	2	13.9667
0	3	2	16.4333
0	3	2	12.9
0	3	2	14.9
0	3	2	16.2333
0	3	2	15.4333
0	6	1	16.0333
0	6	1	14.6
0	6	1	16.0667
0	6	1	15.7
0	6	1	14.8
0	6	1	15.7667
0	6	1	15.9333
0	6	1	17.9
0	6	1	15.1333
0	6	1	16.6667
0	6	1	15.8
0	6	1	15.3667
0	6	1	17.0333
0	6	1	16.4
0	6	1	14.6333
0	6	1	17.6667
0	6	1	16.2667
0	6	2	16.3
0	6	2	14.5667
0	6	2	14.9333
0	6	2	15.9333
0	6	2	14.95
0	6	2	15.4667
0	6	2	16.2
0	6	2	17.8333
0	6	2	14.6
0	6	2	17.1667
0	6	2	16.05
0	6	2	14.4
0	6	2	16.9
0	6	2	15.7333
0	6	2	14.3667
0	6	2	17.0667
0	6	2	16.4333
0	9	1	17.7
0	9	1	15.6
0	9	1	16.2667
0	9	1	17.7167
0	9	1	14.8667
0	9	1	16.5667
0	9	1	15.4
0	9	1	19.3333
0	9	1	17.5667
0	9	1	15.4667
0	9	1	15.3333
0	9	1	16.9333
0	9	1	17.0667
0	9	1	16.8667
0	9	1	15.9333
0	9	1	14.8
0	9	1	15.4
0	9	2	17.7333
0	9	2	14.4333
0	9	2	16.5
0	9	2	16.3333
0	9	2	15.2333
0	9	2	16.4333
0	9	2	14.8667
0	9	2	18.0333
0	9	2	17.2667
0	9	2	14.9333
0	9	2	15.6667
0	9	2	16.7
0	9	2	17
0	9	2	16.7667
0	9	2	16.2
0	9	2	16.2
0	9	2	15.9667
0	12	1	17.8667
0	12	1	16.7333
0	12	1	15.6333
0	12	1	14.6
0	12	1	15.9333
0	12	1	16.9333
0	12	1	16.1667
0	12	1	18.4667
0	12	1	17.1167
0	12	1	15.9
0	12	1	15.7333
0	12	1	14.5
0	12	1	15.3
0	12	1	14.3667
0	12	1	17.7667
0	12	1	18.1
0	12	1	16
0	12	2	17.7
0	12	2	15.2667
0	12	2	16
0	12	2	12.8667
0	12	2	16.3
0	12	2	17.1
0	12	2	16.1167
0	12	2	19.2667
0	12	2	18.2333
0	12	2	16.8667
0	12	2	15.5833
0	12	2	15.4
0	12	2	16.8333
0	12	2	14.9667
0	12	2	17.3333
0	12	2	18.5667
0	12	2	16.8667

## Sheet: repeatedmeasures_gaitstride
RatID	Genotype	3L	3R	6L	6R	9L	9R	12L	12R
101	1	15.1667	14.8333	15.3333	15.6667	16.1	16.5333	16.8333	17.1333
102	1	14.3667	15	15.8	15.5333	13.8667	14.2	16.1	16.3333
103	1	16.6	17.65	17.8	17.2667	16.3333	16.8333	16.9667	16.4333
104	1	15.7	16.1	16.8	16.8667	14.8667	15.7667	16.8333	15.8667
106	1	12.7667	13.2667	15.4333	14.6667	16.2667	15.6667	15.2	15
201	1	15.8	15.8	18.4	18.3	19.6333	18.4667	17.6333	16.7667
202	1	13.6	13.4667	16.9333	16.7	16.2	15.7667	16.7	18.1333
204	1	11.75	11.55	15.4667	15.0667	16.8	16.3333	17.25	17.8667
301	1	14.2	14.3333	13.55	13.0333	15.9667	16	16.1667	16.45
303	1	14.0667	14.4	16.25	14.9667	14.6667	14.8	15.5	15.95
305	1	14.6	14.5	16.6667	15.6333	17.4667	17.5	16.3167	16.2667
404	1	12.8667	13.0667	14	13.2	16	15.9667	17.1	17.5
405	1	14.9	14.6	15.3667	15.3	15.8333	16.3	15.6333	16.6333
406	1	16.3	16.85	17.4667	17.1	16.5667	16.9667	16.2333	16.4
502	1	11.4	12.1	16.3333	16.0333	15.4	15.5	14.8667	15.6667
503	1	14.7	13.9333	16.9333	16.7667	15.7333	16.1333	16.8	17.2333
506	1	12.1	12.2	16	16.2	17.2667	16.8667	17.5333	18.0667
602	1	14.5667	14.7	15.0667	15.1333	14.2667	14.7	13.2333	14.15
603	1	13.7	14.2667	16.6	15.5333	14.2667	14.7	14.5667	14.5
604	1	13.3667	13.8667	14.5333	14.4667	16.6333	15.9	16.3928	16.5638
605	1	16.2667	16.7	17.9	17.7	16.1667	15.8	16.7	16.2333
606	1	14.1667	14.7333	15.2333	15.6	15.5333	15.8333	16.6333	16.8333
704	1	15.0333	14.9	17.6333	16.9333	18.0667	17.8667	17.3667	17.4
705	1	15.1	14.4667	15.7	15.6667	17.3333	17.8	18.8667	18.15
105	0	14.1333	12.55	16.0333	16.3	17.7	17.7333	17.8667	17.7
203	0	12.6	13.4667	14.6	14.5667	15.6	14.4333	16.7333	15.2667
205	0	12.5333	12.6333	16.0667	14.9333	16.2667	16.5	15.6333	16
206	0	14	14.0333	15.7	15.9333	17.7167	16.3333	14.6	12.8667
302	0	14.7	15.1667	14.8	14.95	14.8667	15.2333	15.9333	16.3
304	0	13.5667	13.9333	15.7667	15.4667	16.5667	16.4333	16.9333	17.1
306	0	13.5333	13.8	15.9333	16.2	15.4	14.8667	16.1667	16.1167
401	0	14.1667	16.4	17.9	17.8333	19.3333	18.0333	18.4667	19.2667
402	0	13.5	13.7333	15.1333	14.6	17.5667	17.2667	17.1167	18.2333
403	0	15.3	14.6667	16.6667	17.1667	15.4667	14.9333	15.9	16.8667
501	0	13.5333	13.0333	15.8	16.05	15.3333	15.6667	15.7333	15.5833
504	0	14.0667	13.9667	15.3667	14.4	16.9333	16.7	14.5	15.4
505	0	15.9333	16.4333	17.0333	16.9	17.0667	17	15.3	16.8333
601	0	12.7667	12.9	16.4	15.7333	16.8667	16.7667	14.3667	14.9667
701	0	14.7333	14.9	14.6333	14.3667	15.9333	16.2	17.7667	17.3333
702	0	15.9333	16.2333	17.6667	17.0667	14.8	16.2	18.1	18.5667
703	0	15.9667	15.4333	16.2667	16.4333	15.4	15.9667	16	16.8667

## Sheet: Baseline Startle
Rat ID	Genotype	3	6	9	12					baseline startle response was calculated by taking the max of the first 3 responses and factoring out the gain
101	1	2730	5118.75	2728	2914
102	1	583.333	2254	3708	1583
103	1	1899	1222.5	2730	3726
104	1	1212	5118.75	3268	3099
106	1	1365	1956	1493.33	982
201	1	4095	2047.5	2382.5	656.5
202	1	1700	2436.67	2810	1565
204	1	753.2	1638	701.333	736.5
301	1	954.667	1151	963	1265
303	1	2047.5	1602.8	3430	1666.67
305	1	1365	1220.67	1658	1750.5
404	1	620	2985	3295	2047.5
405	1	1947.5	2047.5	1961	2196.67
406	1	1056.67	256.333	854	916.5
502	1	1626.5	1365	1938	1365
503	1	2288	2047.5	2464.67	3015
506	1	574.667	4095	3706	2270
602	1	1386.5	284	1350	297
603	1	3356	2325	2730	2571
604	1	1096	1418	1306	469
605	1	2733	5446	3605	3981.25
606	1	3975	416.8	883.333	347.333
704	1	1442	148.333	188.333	55.5
705	1	626.667	1649.5	1365	2109
105	0	2730	1633	3189	3958.57
203	0	3941	5784	5856	2842
205	0	4060	2962	2969	1974
206	0	4095	5118.75	4522	4835
302	0	1365	1365	600.5	1034.5
304	0	3746	2047.5	2014	2422
306	0	1096.86	912	278	407.5
401	0	2479.33	2047.5	2047.5	1502
402	0	1235.5	4095	386	1059.5
403	0	1455.33	2047.5	1590.5	1546.5
501	0	1831.5	2540	932	1365
504	0	3293	1706	338	159.333
505	0	2047.5	4002	3501	3691
601	0	2112	2730	4095	2730
701	0	265	1209	3420	2234
702	0	736.5	3337	2631.25	1518
703	0	1319	1365	1365	1406

## Sheet: Weight
Rat ID	Genotype	3	6	9	12
101	1	495	570	710.8	820
102	1	484	535	614	635
103	1	508	568	672.5	685
104	1	491.5	563	721.7	775
106	1	474	516	667.5	757
201	1	476	527	590.5	625
202	1	489.5	551	617.7	639
204	1	474	544	643.5	652
301	1	415	467	542.5	601
303	1	420	472	593.5	655
305	1	432	492	635	692
404	1	393	533	593	628
405	1	420	573	622	653
406	1	442	629	678	745
502	1	508	608	696.4	727
503	1	467	553	608.2	620
506	1	458	529	575.5	603
602	1	504	617	665	654.8
603	1	469	566	610.6	574.2
604	1	497	560	595.5
605	1	530	546	667.2	796.6
606	1	523	618	662.7	663.8
704	1	421	532	628.1	663.5
705	1	476	590	676.4	693.6
105	0	521	581	672	676
203	0	530	610	746	798
205	0	479	541	655	725
206	0	477	536	619	645
302	0	418	478	596.1	677
304	0	453	504	651.5	707
306	0	450	512	656.1	673
401	0	384	510	554.4	588
402	0	430	599	652.9	671
403	0	414	540	583.2	609
501	0	427	515	596	630
504	0	469	561	627	640
505	0	487	628	726.5	760
601	0	497	615	668.8	682.3
701	0	513	603	701.3	691.1
702	0	485	599	735	736
703	0	460	570	676.5	705.5

## Sheet: PPI
Rat ID	Genotype	75_10	75_30	75_100	85_10	85_30	85_100	6M	75_10	75_30	75_100	85_10	85_30	85_100	9M	75_10	75_30	75_100	85_10	85_30	85_100	12M	75_10	75_30	75_100	85_10	85_30	85_100
101	1	0.0195713	0.594966	0.525602	0.117245	0.0825634	0.296391		0.0640933	0.217566	0.382908	0.0245123	0.0379812	0.123594		0.170609	1.14572	0.57153	0.0396846	0.0864558	0.355656		0.122723	0.159291	0.594906	0.235487	0.195788	0.216207
102	1	0.242698	0.256253	0.491044	0.189447	0.239793	0.446345		0.230357	0.173929	1.39286	0.206429	0.284286	0.431786		0.362058	0.30722	0.582469	0.363328	0.168537	0.376667		0.413466	0.652707	1.05807	1.01573	0.635817	1.20176
103	1	0.0348253	0.210503	0.191694	0.0945434	0.109814	0.244522		0.387966	0.123259	0.229915	0.151509	0.168063	0.0997671		0.116076	0.198662	0.252217	0.156545	0.179179	0.179373		0.243207	0.120757	0.225757	0.176717	0.220676	0.191591
104	1	0.4609	0.242897	0.346273	0.220675	0.23488	0.154571		0.357779	0.347774	0.306838	0.359523	0.160257	0.391739		0.629718	0.357763	0.622041	0.22535	0.133236	0.335557		0.443504	0.393557	0.458999	0.436954	0.135623	0.269223
106	1	0.234139	0.195875	0.614861	0.112569	0.146748	0.43028		0.140095	0.0942797	0.328655	0.136917	0.17598	0.233051		0.199545	0.210267	0.281051	0.337793	0.354588	0.277541		0.3292	0.1801	0.328817	0.36594	0.457405	0.291466
201	1	0.233959	0.182716	0.513516	0.371078	0.627185	0.158615		0.210508	0.104592	0.208168	0.285342	0.216424	0.116247		0.158351	0.223656	0.155726	0.3054	0.321612	0.244663		0.793851	0.400706	0.694052	0.264281	0.257056	0.311492
202	1	0.295203	0.304021	0.456854	0.521514	0.433224	0.31707		0.449288	0.616202	0.252238	0.120098	0.178505	0.141928		0.714804	0.357855	0.372818	0.440376	0.366357	0.34448		0.68399	0.576677	0.43088	0.366818	0.273922	0.469015
204	1	0.142523	0.180678	0.156837	0.0882307	0.133621	0.138723		0.351506	0.160229	0.240343	0.134034	0.0981983	0.11954		0.493838	0.225988	0.341247	0.160565	0.101848	0.145705		0.454855	0.400584	0.339499	0.348747	0.249452	0.220978
301	1	0.275962	0.468996	0.473633	0.249326	0.275423	0.389626		0.492197	0.579032	0.297852	0.237962	0.211018	0.339469		0.276712	0.325571	0.497489	0.238128	0.15274	0.258447		0.743091	0.39884	0.425452	0.417605	0.551916	0.296827
303	1	0.189828	0.517616	0.180344	0.229934	0.189775	0.157457		0.699465	0.399412	0.254545	0.167059	0.0802139	0.163636		0.370437	0.163718	0.152072	0.161702	0.147144	0.122508		0.564671	0.123495	0.226785	0.217534	0.175205	0.17442
305	1	0.374764	0.457511	0.265751	0.198226	0.187239	0.141745		0.214083	0.161302	0.147751	0.105562	0.0646154	0.106154		0.418881	0.0939191	0.240552	0.0502268	0.244599	0.156191		0.753305	0.550404	0.242563	0.262762	0.416544	0.802057
404	1	0.0924811	0.264105	0.463409	0.29869	0.121577	0.242092		0.412153	0.392879	0.673151	0.140894	0.222004	0.252342		0.42704	0.247304	0.395906	0.134954	0.204959	0.351551		0.401758	0.26307	0.568391	0.102554	0.112682	0.176862
405	1	0.489874	0.299581	0.200535	0.137803	0.187034	0.382682		0.310849	0.134238	0.2702	0.120781	0.147083	0.158817		0.251868	0.179159	0.194427	0.0995089	0.0980141	0.237241		0.731067	0.320027	0.52908	0.19511	0.157578	0.372362
406	1	0.117034	0.151259	0.217742	0.151062	0.347463	0.144965		0.329048	0.274844	0.226546	0.279013	0.195622	0.265288		0.400724	0.75705	0.272294	0.649009	0.491997	0.254002		0.219279	0.174338	0.299392	0.337603	0.381025	0.269214
502	1	0.338916	0.24573	0.574366	0.114906	0.164318	0.290002		0.695912	0.218417	0.30565	0.342518	0.147192	0.304702		0.172048	0.209642	0.26736	0.164529	0.258293	0.17824		0.461553	0.399224	0.477534	0.102511	0.165023	0.241781
503	1	0.0836424	0.0779769	0.381438	0.120828	0.213329	0.218274		0.387642	0.313724	0.303713	0.130726	0.191282	0.390453		0.675755	0.231035	0.479356	0.277477	0.274672	0.34864		0.284731	0.512425	0.39491	0.273952	0.134132	0.266018
506	1	0.417852	0.360378	0.712152	0.220456	0.216274	0.218425		0.415057	0.285557	0.256702	0.220358	0.160701	0.351455		0.288631	0.220613	0.843543	0.345889	0.615756	0.456816		0.61327	0.968831	0.807721	0.553773	0.501462	0.697418
602	1	0.357692	0.565116	0.36421	0.108275	0.38452	0.117675		0.467795	0.512929	0.155148	0.181006	0.227551	0.32346		0.213563	0.106073	0.179555	0.273482	0.304049	0.169231		0.196045	0.272192	0.250736	0.0896088	0.100968	0.105175
603	1	0.115064	0.132416	0.422224	0.112961	0.162562	0.121199		0.720776	0.412575	0.404257	0.0281728	0.0632323	0.0883642		0.420946	0.163746	0.282895	0.345689	0.375805	0.241822		0.161972	0.167444	0.117951	0.338494	0.360194	0.170864
604	1	0.139158	0.151655	0.3664	0.385447	0.409962	0.111999		0.380706	0.219064	0.333046	0.21447	0.152168	0.172265		0.587733	0.652071	0.386658	0.546317	0.315681	0.222415		0.555651	0.514917	0.646013	0.219449	0.240964	0.413368
605	1	0.190437	0.113367	0.510703	0.33376	0.246394	0.215507		0.18357	0.234869	0.400354	0.121863	0.164083	0.127399		0.299105	0.35591	0.324851	0.279313	0.264533	0.290537		0.603592	1.36702	0.182612	0.119347	0.118367	0.0917551
606	1	0.191046	0.337743	0.514448	0.298052	0.29964	0.12373		0.148667	0.216611	0.191363	0.15739	0.226133	0.123787		0.446029	0.380221	0.647016	0.186455	0.271913	0.275935		0.16676	0.501679	0.477896	0.205372	0.115277	0.230274
704	1	0.543092	1.21849	0.57081	0.393677	0.366176	0.473582		0.505866	0.388268	0.486592	0.42095	0.223743	0.342458		0.191261	0.175782	0.307013	0.157528	0.181226	0.125467		0.666667	1.79608	0.444444	0.554248	0.713725	0.385621
705	1	0.0834909	0.305053	0.527875	0.0826804	0.0941637	0.298388		0.374244	0.256367	0.181245	0.277489	0.236607	0.254791		0.0963213	0.245639	0.330391	0.104064	0.190775	0.150523		0.133274	0.197734	0.144425	0.314252	0.391413	0.158855
105	0	1.06309	0.365459	0.87137	0.135184	0.278078	0.72552		0.252347	0.317687	0.521592	0.126674	0.251846	0.33421		0.210936	0.280847	0.461043	0.315271	0.289559	0.344029		0.64616	0.363252	1.18006	0.324922	0.356704	0.403628
203	0	0.505851	0.256207	0.230462	0.169841	0.219494	0.113441		0.225177	0.427986	0.28799	0.16386	0.170622	0.131153		0.763855	0.322144	0.250845	0.135917	0.184813	0.196918		0.953899	0.181766	0.298165	0.208716	0.218005	0.262271
205	0	0.156477	0.156284	0.27733	0.0985634	0.0982413	0.0907685		0.708022	0.259945	0.192573	0.114429	0.143343	0.111216		0.816218	0.459246	0.38916	0.184912	0.221978	0.269574		0.401803	0.302052	0.57357	0.478607	0.340796	0.196206
206	0	0.683832	0.436338	0.447913	0.52233	0.386803	0.451194		0.607747	0.589822	0.754061	0.256562	0.108677	0.301792		1.04847	0.499252	0.786821	0.480333	0.161127	0.236052		0.752202	0.584546	0.465792	0.273477	0.237879	0.167007
302	0	0.283347	0.436639	0.632619	0.100851	0.212001	0.196925		0.0468207	0.157725	0.31191	0.0218579	0.0543964	0.0846374		0.725788	0.62932	1.11584	0.357387	0.349791	0.505127		0.191525	0.172334	0.343517	0.159131	0.0937284	0.103861
304	0	0.250933	0.447018	0.641198	0.115868	0.149311	0.327493		0.833857	0.699136	0.414768	0.337785	0.199136	0.454831		0.66646	0.478882	0.38646	0.190435	0.201491	0.237888		0.28633	0.330703	0.21353	0.132897	0.117397	0.118516
306	0	0.178421	0.192308	0.559923	0.126915	0.188941	0.278573		0.219801	0.0795831	0.289199	0.0834912	0.119612	0.117954		0.227748	0.186126	0.25635	0.0819637	0.0960512	0.1127		1.48811	0.3866	0.494472	0.284087	0.769514	1.34137
401	0	0.214937	0.351876	0.3	0.475202	0.260191	0.282708		0.111639	0.157274	0.139651	0.105628	0.117501	0.124476		0.237048	0.166293	0.162013	0.223691	0.358748	0.212646		0.40242	0.443872	0.472087	0.240021	0.192084	0.231464
402	0	0.117321	0.0658903	0.372284	0.145146	0.123964	0.247694		0.278532	0.305218	0.537289	0.176793	0.227782	0.23898		0.0786713	0.209615	0.297378	0.207343	0.198252	0.14021		0.265507	0.187494	0.320901	0.264401	0.265708	0.225897
403	0	0.0747443	0.0581235	0.143981	0.128147	0.257868	0.181501		0.161938	0.275675	0.236999	0.109076	0.214309	0.084628		0.28775	0.263213	0.637505	0.289921	0.261703	0.278879		0.44772	0.355405	0.446537	0.199747	0.266723	0.203547
501	0	0.278233	1.0235	0.760581	0.132924	0.198654	0.191535		0.394049	0.184272	0.253348	0.146227	0.151753	0.129649		0.132986	0.0711022	0.141884	0.0840882	0.0913828	0.0810421		0.582296	0.561395	0.325572	0.354388	0.245582	0.422007
504	0	0.444386	0.513446	0.149629	0.120906	0.175369	0.14717		0.171513	0.315134	0.116914	0.0913947	0.0551929	0.102077		0.165531	0.225329	0.258929	0.279958	0.254229	0.152138		0.319513	0.188792	0.313628	0.176171	0.176301	0.1918
505	0	0.740913	0.707304	0.700048	0.231159	0.225477	0.182661		0.595166	0.283638	0.195402	0.409567	0.293103	0.443205		1.0534	0.333333	0.262248	0.173392	0.141599	0.136301		0.326399	0.525089	0.705287	0.169412	0.209959	0.299528
601	0	0.34694	0.15402	0.411637	0.347775	0.574005	0.290008		0.154762	0.309395	0.205094	0.0557023	0.0929961	0.101356		1.29078	0.540913	0.683262	0.331553	0.435544	0.292105		0.253162	0.168962	0.300268	0.235861	0.229091	0.146773
701	0	0.301061	0.388891	0.530433	0.145569	0.178645	0.238181		0.189542	0.103318	0.20848	0.165158	0.152924	0.226998		0.380929	0.147195	0.335419	0.327028	0.314442	0.13404		0.281098	0.275447	0.343571	0.214817	0.326433	0.287426
702	0	0.224275	0.256011	0.506542	0.166107	0.0920262	0.340965		0.288762	0.341015	0.922533	0.205248	0.126982	0.416429		0.233369	0.458289	0.935992	0.317034	0.519779	0.43847		0.239546	0.284183	0.271937	0.107725	0.0898933	0.159641
703	0	0.114442	0.375125	0.670899	0.130371	0.216775	0.182566		0.322854	0.512669	0.301058	0.153948	0.24802	0.161624		0.191261	0.175782	0.307013	0.157528	0.181226	0.125467		0.364261	0.360883	0.504222	0.310213	0.359869	0.244117

## Sheet: MWM
Rat ID	Genotype	9m	Day1	Day2	Day3	Day4	Day5	Day6	1	2	3	4	Prbe		12m	Day1	Day2	Day3	Day4	Day5	Day6	1	2	3	4	Prbe
101	1		19.88	16.6	28.3	19.75	16.22	13.18	70.9	10.8	21.3	10.2	16.9			20.35	9.32	11.35	8.78	5.32	4.7	14.2	11.1	7.9	12.2	48.5
102	1		52.17	10.93	17.88	18.88	15.85	11.68	10.2	11.8	10.8	38.7	33.1			20.38	5.28	11.53	11.85	6.23	6.27	17.3	13.4	9.7	5.7	46.3
103	1		55.65	11.2	37.65	15.63	8.22	20.6	82.4	10.7	11	46.5	31.2			8.9	15.2	23.73	15.98	11.18	15.3	3.8	69.9	8.3	12.9	28.7
104	1		28.18	11.1	12.88	16.55	8.93	6.67	10.2	11	11.1	19.2	41.1			47.05	14.13	10.18	6.23	9.53	8.3	8.6	6.8	21.3	4	39.1
106	1		24.63	10.2	27.42	18.98	16.9	9.45	36.3	26.2	32.1	15.1	24.5			12.88	7.55	10.55	5.93	7.4	4	13.2	15.2	6.5	7.3	37.1
201	1		42.1	14.6	30.5	19.8	26.95	11.32	10.5	55.7	39.3	16.5	20.5			19.35	4.32	27.18	23.8	8.1	6.35	12.9	32.7	45.8	17.3	34.2
202	1		23.38	10.43	22.82	15.3	11.95	8.77	33.3	18.3	29.4	10.3	37.6			16.63	8.65	11.88	5.42	6.8	10.88	3.3	20.5	6.7	17	35.5
204	1		30.42	13.1	17.57	13.57	10.8	7.6	15.2	10.8	33.4	10.9	29.1			15.57	14.18	22.25	11.28	6.97	5.68	68	3.2	10.4	7.4	42.4
301	1		21.9	10.38	19.05	10.35	18.43	6.88	42	11.1	10.3	12.8	20			8.8	10.08	7.08	14.48	5.22	5.47	7.4	5.6	7.1	8.2	44.1
303	1		44.25	17	11.48	12.45	19.25	16.35	10.2	10.8	13.5	11.4	37			27.4	19.55	29.07	10.92	10.05	5.45	64.4	25.8	20.5	5.6	46.5
305	1		32.02	18.23	16.02	37.98	48.6	13.32	18.9	19.5	15.4	10.3	24.8			11.25	12.75	13	10.2	11.95	10.27	6.9	13.4	19.3	12.4	36
404	1		8.18	12.68	47.8	9.43	10.3	7.45	90	64.1	14.6	22.5	43.3			7.53	6.38	7.25	5.67	6.47	4.05	4.6	13.8	4.1	6.5	47.3
405	1		8.75	8.55	12.4	13.33	9.4	7.53	20.4	5.1	3.5	20.6	31.3			10.38	9.82	6.85	4.97	19.98	4.52	4.9	2.5	13.2	6.8	47.7
406	1		16.8	15.25	26.1	9.35	8.75	7.25	57.1	31.5	4.2	11.6	39.1			8.57	12.28	9.75	7.95	7.07	6.22	11.9	6.1	9.1	11.9	47.3
502	1		11.53	11.03	17.13	10.35	10.28	8.05	25.3	6.6	18.9	17.7	35.6			14.38	5.95	9.97	8.05	7.67	7.6	12.7	6.8	12.8	7.6	46.9
503	1		8.57	6.95	14.53	10.38	11.55	8.45	17.1	27	6.3	7.7	37.1			8.53	7.93	10.73	8.63	16.15	5.2	9	17.2	10.8	5.9	36.8
506	1		15.43	10.1	18.02	16.65	10.03	9.97	37.5	13.7	10.4	10.5	35.1			14.23	10.5	9	8.7	7.5	5.35	20	6	5.5	4.5	41.3
602	1		14.85	8.8	21.18	9.2	9.13	8.97	55.2	12.2	6.6	10.7	44.7			9.15	9.82	8.75	8.03	6.62	5.53	8	5	8.4	15.2	39.8
603	1		17.77	10.55	12.3	10.65	5.75	7.9	11.4	8.7	18.6	10.5	31.6			15.65	9.93	12.82	6.52	4.1	8.4	19.1	26.4	9.5	7.6	28.7
604	1		14.1	8.28	19.85	7.78	12.62	6.2	57.7	8.5	6.1	7.1	37.5
605	1		10.98	7.85	12.88	9.38	12.03	6.2	17.2	18.3	9.5	6.5	33.4			8.63	5.67	12.88	6.58	8.7	4.82	3.4	4.4	12.7	14	34.6
606	1		11.85	20.1	12.5	9.6	11.5	6.92	5.3	4.5	12.5	27.7	39.4			18.3	6.95	7.82	5.08	5.3	5.6	12.3	8.2	46.9	5.8	40
704	1		10.82	4.98	13.78	9.55	4.88	7.28	33	10.6	4.3	7.2	37.8			8.13	11.9	10.32	7.55	6.45	5.43	7.5	13.4	7.8	3.8	39.6
705	1		10.48	5.2	9.8	12.3	5.97	7.72	11.3	8.8	10.6	8.5	40.1			7.7	7.85	13.55	12.05	6.53	7.67	11.5	5.1	5.5	8.7	25.5
105	0		41.67	11.05	16.32	31.73	11.3	8.82	10.1	33.4	11	10.8	28.6			8.35	6.03	23.17	17.32	5.65	10.43	75.5	8	5.1	4.1	37.1
203	0		36.88	15.9	21.1	11.2	6.72	8.68	38.7	23.1	10.8	11.8	23			11.32	6.25	7.97	17.02	6.8	4.4	11.7	5.2	3.3	11.7	34.2
205	0		50.3	12.13	15.65	75.08	51.22	10.15	10.8	11	10.2	30.6	21.1			8.7	9.88	9.3	6.63	4.47	7.18	11.2	11.1	9.6	5.3	47.8
206	0		34.98	10.6	32.25	18.3	10.15	9.65	68.7	20.7	28.9	10.7	27.8			13.38	9.85	10.8	13.23	4.85	4.25	3.8	17.8	16.8	4.8	41.8
302	0		19.2	14.25	13.88	11.05	8.88	6.6	22.6	11	10.9	11	33.2			7.67	6.6	17.75	4.25	4.7	4.25	22.1	16.6	17.3	15	52.8
304	0		25.63	11.48	14.48	21.02	19.15	16.47	11	13.8	10.9	22.2	25.1			20.05	33.75	10.88	8.5	5.8	5.98	11.5	19.8	3.4	8.8	36.3
306	0		33.5	12.58	22.5	22.65	7.65	7.43	14.7	54.4	10.2	10.7	37.4			8.65	18.57	10.28	8.73	4.68	10.85	22	7.3	7.7	4.1	41.1
401	0		5.75	12.6	14.63	4.25	7.38	3.75	34.3	5.2	10.6	8.4	36			30.55	11.08	27.95	4.83	5.13	7.67	90	8.5	8	5.3	52.8
402	0		19.6	6.28	22.55	7.9	5.75	3.55	10.7	65.4	9.1	5	30			23.7	16.45	5.77	5.92	6.38	4.28	11.7	3.7	3.8	3.9	38.9
403	0		13	7.42	18.82	3.63	4.4	4.1	53.8	5.3	7.8	8.4	33.4			9.67	3.7	5.65	5.43	5.27	3.85	8.5	5.7	3.3	5.1	44.1
501	0		19.07	9.58	7.78	4.28	6.4	5.28	13.9	8.9	4.3	4	38.9			6.83	6.33	6.17	5.8	7.48	5.2	10.1	7.2	4.2	3.2	29.1
504	0		13.13	4.07	14.1	5.95	9.25	5.45	40.5	5	6.5	4.4	29.1			8.53	7.9	10.3	4.13	7.1	7.18	14.7	13.4	8.4	4.7	45.2
505	0		5.7	6.42	12.95	8.63	5.82	5.13	5	23.2	18	5.6	42.7			12.13	6.2	9.93	24.8	6.38	5.35	8.7	8.8	8	14.2	32.2
601	0		19.48	5.25	14.48	6.35	7.13	5.7	32.2	7.5	12.4	5.8	35.8			16.55	14.3	8.6	8.52	8.22	6.85	17.9	11.5	28.2	8.6	34.6
701	0		14.25	9.65	19.23	17.32	7.8	6.73	34.8	19.2	12.4	10.5	35			4.97	6.55	9.22	13.88	4.85	15.35	6.2	3.8	4.7	5.2	31.8
702	0		6.45	7.1	9.32	7.03	8.88	6.8	10.5	3.7	14.7	8.4	39.9			7.2	7.43	23.37	14.4	7.3	7.4	6.1	7	9.3	6.4	30.3
703	0		6.8	7.35	16.55	12.35	7.25	5.15	6.2	47.5	7.9	4.6	34.9			10.1	6.75	5.95	12.47	8.43	5.13	5.5	25.7	4	5.2	34
		Cued
		Spatial
		working Memory
